# Supplementary material for: COL6A1 Promotes Milk Production and Fat Synthesis Through the PI3K-Akt/Insulin/AMPK/PPAR Signaling Pathways in Dairy Cattle
Source: Int J Mol Sci. 2025 Mar 3;26(5):2255. doi: 10.3390/ijms26052255 (PMC11899919; doi:10.3390/ijms26052255)
Supplement: Supplementary file 1 [file ijms-26-02255-s001.zip › Table S2.xlsx]

## Sheet: Sheet1
Transcripts Per Million (TPM) values of 27 tissues of Holstein cows.
Tissue	TPM	Sample	Breeds	Subspecies	Bioproject	Sex	CleanData	CleanReads	MappingRate	LibraryLayout
Mammary_Lactation	18.5226	ERS2967906	Holstein	Bos taurus	PRJEB30263	F	6
Mammary_Lactation	32.1533	ERS2967907	Holstein	Bos taurus	PRJEB30263	F	6
Mammary_Lactation	25.5665	ERS2967908	Holstein	Bos taurus	PRJEB30263	F	6
Mammary_Lactation	12.0968	ERS2967909	Holstein	Bos taurus	PRJEB30263	F	6
Mammary_Lactation	10.114	ERS2967910	Holstein	Bos taurus	PRJEB30263	F	4
Mammary_Lactation	23.9277	ERS2967911	Holstein	Bos taurus	PRJEB30263	F	6
Mammary_Lactation	21.014	ERS2967912	Holstein	Bos taurus	PRJEB30263	F	507
Mammary_Lactation	8.32765	ERS2967913	Holstein	Bos taurus	PRJEB30263	F	5
Mammary_Lactation	12.1931	ERS2967914	Holstein	Bos taurus	PRJEB30263	F	5
Mammary_Lactation	18.7496	ERS2967915	Holstein	Bos taurus	PRJEB30263	F	6
Mammary_Lactation	17.6229	ERS2967916	Holstein	Bos taurus	PRJEB30263	F	6
Mammary_Lactation	22.1058	ERS2967917	Holstein	Bos taurus	PRJEB30263	F	6
Mammary_Lactation	131.899	ERS2967918	Holstein	Bos taurus	PRJEB30263	F	6
Mammary_Lactation	0	ERS2967919	Holstein	Bos taurus	PRJEB30263	F	0	0	0	PAIRED
Mammary_Lactation	0	ERS2967920	Holstein	Bos taurus	PRJEB30263	F	0	0	0	PAIRED
Mammary_Lactation	14.2982	ERS2967921	Holstein	Bos taurus	PRJEB30263	F	6
Mammary_Lactation	16.2176	ERS2967922	Holstein	Bos taurus	PRJEB30263	F	5
Mammary_Lactation	16.3784	ERS2967923	Holstein	Bos taurus	PRJEB30263	F	5
Liver	0	SRS572658	Holstein	Bos taurus	PRJNA241192	F	1
Liver	0	SRS572659	Holstein	Bos taurus	PRJNA241192	F	1
Liver	0	SRS572660	Holstein	Bos taurus	PRJNA241192	F	1
Liver	0	SRS572661	Holstein	Bos taurus	PRJNA241192	F	1
Liver	0	SRS572662	Holstein	Bos taurus	PRJNA241192	F	1
Liver	0	SRS572663	Holstein	Bos taurus	PRJNA241192	F	1
Liver	0	SRS572664	Holstein	Bos taurus	PRJNA241192	F	1
Liver	0	SRS572665	Holstein	Bos taurus	PRJNA241192	F	1
Blood	0	SRS4317963	Holstein	Bos taurus	PRJNA516565	F	943
Blood	0	SRS4317964	Holstein	Bos taurus	PRJNA516565	F	1
Blood	0	SRS4317961	Holstein	Bos taurus	PRJNA516565	F	1
Blood	0	SRS4317962	Holstein	Bos taurus	PRJNA516565	F	1
Blood	0	SRS4317960	Holstein	Bos taurus	PRJNA516565	F	953
Liver	21.5349	SRS4307225	Holstein	Bos taurus	PRJNA517791	F	8
Liver	12.7909	SRS4307220	Holstein	Bos taurus	PRJNA517791	F	10
Liver	13.7327	SRS4307221	Holstein	Bos taurus	PRJNA517791	F	9
Liver	9.2089	SRS4307222	Holstein	Bos taurus	PRJNA517791	F	10
Liver	12.1416	SRS4307223	Holstein	Bos taurus	PRJNA517791	F	10
Liver	15.2172	SRS4307224	Holstein	Bos taurus	PRJNA517791	F	8
Blood	0	SRS4317958	Holstein	Bos taurus	PRJNA516565	F	1
Blood	0	SRS4317959	Holstein	Bos taurus	PRJNA516565	F	763
Blood	0	SRS4317952	Holstein	Bos taurus	PRJNA516565	F	988
Blood	0	SRS4317953	Holstein	Bos taurus	PRJNA516565	F	769
Blood	0.241578	SRS4317954	Holstein	Bos taurus	PRJNA516565	F	756
Blood	0.184888	SRS4317956	Holstein	Bos taurus	PRJNA516565	F	929
Blood	0.212073	SRS4317957	Holstein	Bos taurus	PRJNA516565	F	1
Blood	0	SRS4317955	Holstein	Bos taurus	PRJNA516565	F	845
Blood	0	SRS4317950	Holstein	Bos taurus	PRJNA516565	F	1
Blood	0	SRS4317951	Holstein	Bos taurus	PRJNA516565	F	434
Mammary	0	SRS4307997	Holstein	Bos taurus	PRJNA516100	F	11
Mammary	0	SRS4307998	Holstein	Bos taurus	PRJNA516100	F	14
Mammary	0	SRS4307995	Holstein	Bos taurus	PRJNA516100	F	8
Mammary	0	SRS4307996	Holstein	Bos taurus	PRJNA516100	F	6
Mammary	0	SRS4307993	Holstein	Bos taurus	PRJNA516100	F	5
Mammary	0	SRS4307994	Holstein	Bos taurus	PRJNA516100	F	7
Skin	28.7978	ERS2496078	Holstein	Bos taurus	PRJEB25677	F	8
Adrenal	10.7352	ERS2496062	Holstein	Bos taurus	PRJEB25677	F	9
Lung	37.3572	ERS2496065	Holstein	Bos taurus	PRJEB25677	F	9
Thymus	7.71517	ERS2496067	Holstein	Bos taurus	PRJEB25677	F	10
Tongue	4.33611	ERS2496068	Holstein	Bos taurus	PRJEB25677	F	6
Ovary	134.761	ERS2496071	Holstein	Bos taurus	PRJEB25677	F	7
Brain	0.907926	ERS2496072	Holstein	Bos taurus	PRJEB25677	F	8
Kidney	1.99757	ERS2496075	Holstein	Bos taurus	PRJEB25677	F	20
Liver	1.3537	ERS2496076	Holstein	Bos taurus	PRJEB25677	F	218
Lymph_node	15.4322	ERS2496077	Holstein	Bos taurus	PRJEB25677	F	7
Spleen	21.7914	ERS2496079	Holstein	Bos taurus	PRJEB25677	F	6
Muscle	5.43293	ERS2496063	Holstein	Bos taurus	PRJEB25677	F	8
Thyroid	18.9763	ERS2496066	Holstein	Bos taurus	PRJEB25677	F	12
Mammary	2.05154	ERS2496069	Holstein	Bos taurus	PRJEB25677	F	6
Heart	2.24502	ERS2496070	Holstein	Bos taurus	PRJEB25677	F	9
Skin	209.408	ERS2496073	Holstein	Bos taurus	PRJEB25677	F	10
Cerebellum	0	ERS2496074	Holstein	Bos taurus	PRJEB25677	F	7
Rumen	0	SRS3258765	Holstein	Bos taurus	PRJNA459534	F	16
Rumen	0	SRS3258768	Holstein	Bos taurus	PRJNA459534	F	14
Rumen	0	SRS3258773	Holstein	Bos taurus	PRJNA459534	F	14
Rumen	0	SRS3258764	Holstein	Bos taurus	PRJNA459534	F	14
Rumen	0	SRS3258774	Holstein	Bos taurus	PRJNA459534	F	14
Rumen	0	SRS3258766	Holstein	Bos taurus	PRJNA459534	F	12
Rumen	0	SRS3258763	Holstein	Bos taurus	PRJNA459534	F	15
Rumen	0	SRS3258760	Holstein	Bos taurus	PRJNA459534	F	12
Rumen	0	SRS3258775	Holstein	Bos taurus	PRJNA459534	F	15
Rumen	0	SRS3258762	Holstein	Bos taurus	PRJNA459534	F	15
Rumen	0	SRS3258759	Holstein	Bos taurus	PRJNA459534	F	15
Rumen	0	SRS3258776	Holstein	Bos taurus	PRJNA459534	F	16
Rumen	0	SRS3258761	Holstein	Bos taurus	PRJNA459534	F	12
Rumen	0	SRS3258769	Holstein	Bos taurus	PRJNA459534	F	11
Rumen	0	SRS3258771	Holstein	Bos taurus	PRJNA459534	F	15
Rumen	0	SRS3258770	Holstein	Bos taurus	PRJNA459534	F	16
Rumen	0	SRS3258767	Holstein	Bos taurus	PRJNA459534	F	16
Rumen	0	SRS3258772	Holstein	Bos taurus	PRJNA459534	F	15
Mammary	35.1295	SRS2814446	Holstein	Bos taurus	PRJNA428884	F	4
Mammary	1085.05	SRS2420470	Holstein	Bos taurus	PRJNA397734	F	2
Mammary	983.04	SRS2420469	Holstein	Bos taurus	PRJNA397734	F	2
Mammary	290.131	SRS2420468	Holstein	Bos taurus	PRJNA397734	F	2
Mammary	804.778	SRS2420467	Holstein	Bos taurus	PRJNA397734	F	2
Mammary	458.573	SRS2420466	Holstein	Bos taurus	PRJNA397734	F	2
Mammary	844.487	SRS2420465	Holstein	Bos taurus	PRJNA397734	F	2
Mammary	904.36	SRS2420464	Holstein	Bos taurus	PRJNA397734	F	3
Mammary	869.784	SRS2420463	Holstein	Bos taurus	PRJNA397734	F	3
Mammary	954.848	SRS2420462	Holstein	Bos taurus	PRJNA397734	F	2
Mammary	590.572	SRS2420461	Holstein	Bos taurus	PRJNA397734	F	2
Mammary	1100.97	SRS2420460	Holstein	Bos taurus	PRJNA397734	F	3
Mammary	578.613	SRS2420459	Holstein	Bos taurus	PRJNA397734	F	2
Mammary	286.374	SRS2420458	Holstein	Bos taurus	PRJNA397734	F	2
Mammary	646.635	SRS2420457	Holstein	Bos taurus	PRJNA397734	F	2
Mammary	377.646	SRS2420456	Holstein	Bos taurus	PRJNA397734	F	3
Mammary	574.523	SRS2420455	Holstein	Bos taurus	PRJNA397734	F	2
Mammary	545.397	SRS2420454	Holstein	Bos taurus	PRJNA397734	F	2
Mammary	619.528	SRS2420453	Holstein	Bos taurus	PRJNA397734	F	2
Mammary	522.689	SRS2420452	Holstein	Bos taurus	PRJNA397734	F	2
Mammary	597.925	SRS2420451	Holstein	Bos taurus	PRJNA397734	F	2
Mammary	841.751	SRS2420450	Holstein	Bos taurus	PRJNA397734	F	2
Mammary	520.774	SRS2420449	Holstein	Bos taurus	PRJNA397734	F	2
Ileum	19.0953	SRS2477863	Holstein	Bos taurus	PRJNA400067	F	2
Ileum	7.26068	SRS2477883	Holstein	Bos taurus	PRJNA400067	F	5
Ileum	10.4029	SRS2477881	Holstein	Bos taurus	PRJNA400067	F	4
Rumen	17.0402	SRS2477895	Holstein	Bos taurus	PRJNA400067	F	4
Rumen	32.7106	SRS2477870	Holstein	Bos taurus	PRJNA400067	F	4
Rumen	35.781	SRS2477857	Holstein	Bos taurus	PRJNA400067	F	6
Mammary_Lactation	0	SRS2100511	Holstein	Bos taurus	PRJNA381674	F	178
Mammary_Lactation	0	SRS2100507	Holstein	Bos taurus	PRJNA381674	F	151
Mammary_Lactation	0	SRS2100503	Holstein	Bos taurus	PRJNA381674	F	203
Mammary_Lactation	0	SRS2100501	Holstein	Bos taurus	PRJNA381674	F	129
Mammary_Lactation	0	SRS2100500	Holstein	Bos taurus	PRJNA381674	F	188
Mammary_Lactation	0	SRS2100499	Holstein	Bos taurus	PRJNA381674	F	185
Mammary_Lactation	0	SRS2100498	Holstein	Bos taurus	PRJNA381674	F	165
Mammary_Lactation	0	SRS2100497	Holstein	Bos taurus	PRJNA381674	F	201
Mammary_Lactation	0	SRS2100496	Holstein	Bos taurus	PRJNA381674	F	140
Mammary_Lactation	0	SRS2100502	Holstein	Bos taurus	PRJNA381674	F	158
Mammary_Lactation	0	SRS2100495	Holstein	Bos taurus	PRJNA381674	F	176
Mammary_Lactation	0	SRS2100492	Holstein	Bos taurus	PRJNA381674	F	169
Mammary_Lactation	0	SRS2100493	Holstein	Bos taurus	PRJNA381674	F	147
Mammary_Lactation	0	SRS2100494	Holstein	Bos taurus	PRJNA381674	F	150
Mammary_Lactation	0	SRS2100490	Holstein	Bos taurus	PRJNA381674	F	185
Mammary_Lactation	0	SRS2100489	Holstein	Bos taurus	PRJNA381674	F	178
Mammary_Lactation	0	SRS2100488	Holstein	Bos taurus	PRJNA381674	F	101
Mammary_Lactation	0	SRS2100491	Holstein	Bos taurus	PRJNA381674	F	94
Mammary_Lactation	0	SRS2100487	Holstein	Bos taurus	PRJNA381674	F	154
Mammary_Lactation	0	SRS2100485	Holstein	Bos taurus	PRJNA381674	F	77
Mammary_Lactation	0	SRS2100486	Holstein	Bos taurus	PRJNA381674	F	162
Mammary_Lactation	0	SRS2100479	Holstein	Bos taurus	PRJNA381674	F	132
Mammary_Lactation	0	SRS2100480	Holstein	Bos taurus	PRJNA381674	F	98
Mammary_Lactation	0	SRS2100483	Holstein	Bos taurus	PRJNA381674	F	180
Mammary_Lactation	0	SRS2100478	Holstein	Bos taurus	PRJNA381674	F	158
Mammary_Lactation	0	SRS2100475	Holstein	Bos taurus	PRJNA381674	F	143
Mammary_Lactation	0	SRS2100476	Holstein	Bos taurus	PRJNA381674	F	197
Mammary_Lactation	0	SRS2100474	Holstein	Bos taurus	PRJNA381674	F	169
Mammary_Lactation	0	SRS2100472	Holstein	Bos taurus	PRJNA381674	F	410
Mammary_Lactation	0	SRS2100469	Holstein	Bos taurus	PRJNA381674	F	177
Mammary_Lactation	0	SRS2100471	Holstein	Bos taurus	PRJNA381674	F	184
Mammary_Lactation	0	SRS2100473	Holstein	Bos taurus	PRJNA381674	F	183
Mammary_Lactation	0	SRS2100470	Holstein	Bos taurus	PRJNA381674	F	149
Mammary_Lactation	0	SRS2100468	Holstein	Bos taurus	PRJNA381674	F	133
Mammary_Lactation	0	SRS2100467	Holstein	Bos taurus	PRJNA381674	F	176
Mammary_Lactation	0	SRS2100465	Holstein	Bos taurus	PRJNA381674	F	160
Mammary_Lactation	0	SRS2100462	Holstein	Bos taurus	PRJNA381674	F	95
Mammary_Lactation	0	SRS2100463	Holstein	Bos taurus	PRJNA381674	F	174
Mammary_Lactation	0	SRS2100464	Holstein	Bos taurus	PRJNA381674	F	179
Mammary_Lactation	0	SRS2100466	Holstein	Bos taurus	PRJNA381674	F	172
Mammary_Lactation	0	SRS2100461	Holstein	Bos taurus	PRJNA381674	F	162
Mammary_Lactation	0	SRS2100459	Holstein	Bos taurus	PRJNA381674	F	171
Mammary_Lactation	0	SRS2100460	Holstein	Bos taurus	PRJNA381674	F	149
Mammary_Lactation	0	SRS2100457	Holstein	Bos taurus	PRJNA381674	F	143
Mammary_Lactation	0	SRS2100454	Holstein	Bos taurus	PRJNA381674	F	92
Mammary_Lactation	0	SRS2100458	Holstein	Bos taurus	PRJNA381674	F	78
Mammary_Lactation	0	SRS2100456	Holstein	Bos taurus	PRJNA381674	F	167
Mammary_Lactation	0	SRS2100455	Holstein	Bos taurus	PRJNA381674	F	181
Mammary_Lactation	0	SRS2100452	Holstein	Bos taurus	PRJNA381674	F	171
Mammary_Lactation	0	SRS2100450	Holstein	Bos taurus	PRJNA381674	F	177
Mammary_Lactation	0	SRS2100445	Holstein	Bos taurus	PRJNA381674	F	170
Mammary_Lactation	0	SRS2100443	Holstein	Bos taurus	PRJNA381674	F	172
Mammary_Lactation	0	SRS2100449	Holstein	Bos taurus	PRJNA381674	F	138
Mammary_Lactation	0	SRS2100441	Holstein	Bos taurus	PRJNA381674	F	175
Mammary_Lactation	0	SRS2100438	Holstein	Bos taurus	PRJNA381674	F	204
Mammary_Lactation	0	SRS2100436	Holstein	Bos taurus	PRJNA381674	F	161
Mammary_Lactation	0	SRS2100440	Holstein	Bos taurus	PRJNA381674	F	174
Mammary_Lactation	0	SRS2100425	Holstein	Bos taurus	PRJNA381674	F	175
Mammary_Lactation	0	SRS2100423	Holstein	Bos taurus	PRJNA381674	F	375
Mammary_Lactation	0	SRS2100424	Holstein	Bos taurus	PRJNA381674	F	124
Mammary_Lactation	0	SRS2100426	Holstein	Bos taurus	PRJNA381674	F	175
Mammary_Lactation	0	SRS2100422	Holstein	Bos taurus	PRJNA381674	F	164
Mammary_Lactation	0	SRS2100421	Holstein	Bos taurus	PRJNA381674	F	167
Mammary_Lactation	0	SRS2100419	Holstein	Bos taurus	PRJNA381674	F	166
Mammary_Lactation	0	SRS2100420	Holstein	Bos taurus	PRJNA381674	F	182
Mammary_Lactation	0	SRS2100418	Holstein	Bos taurus	PRJNA381674	F	209
Mammary_Lactation	0	SRS2100415	Holstein	Bos taurus	PRJNA381674	F	210
Mammary_Lactation	0	SRS2100414	Holstein	Bos taurus	PRJNA381674	F	184
Mammary_Lactation	0	SRS2100416	Holstein	Bos taurus	PRJNA381674	F	185
Mammary_Lactation	0	SRS2100417	Holstein	Bos taurus	PRJNA381674	F	131
Mammary_Lactation	0	SRS2100411	Holstein	Bos taurus	PRJNA381674	F	183
Mammary_Lactation	0	SRS2100413	Holstein	Bos taurus	PRJNA381674	F	95
Mammary_Lactation	0	SRS2100408	Holstein	Bos taurus	PRJNA381674	F	159
Mammary_Lactation	0	SRS2100410	Holstein	Bos taurus	PRJNA381674	F	135
Mammary_Lactation	0	SRS2100412	Holstein	Bos taurus	PRJNA381674	F	160
Mammary_Lactation	0	SRS2100409	Holstein	Bos taurus	PRJNA381674	F	150
Mammary_Lactation	0	SRS2100406	Holstein	Bos taurus	PRJNA381674	F	173
Mammary_Lactation	0	SRS2100405	Holstein	Bos taurus	PRJNA381674	F	142
Mammary_Lactation	0	SRS2100407	Holstein	Bos taurus	PRJNA381674	F	161
Mammary_Lactation	0	SRS2100400	Holstein	Bos taurus	PRJNA381674	F	151
Mammary_Lactation	0	SRS2100404	Holstein	Bos taurus	PRJNA381674	F	91
Mammary_Lactation	0	SRS2100402	Holstein	Bos taurus	PRJNA381674	F	184
Mammary_Lactation	0	SRS2100399	Holstein	Bos taurus	PRJNA381674	F	158
Mammary_Lactation	0	SRS2100401	Holstein	Bos taurus	PRJNA381674	F	159
Mammary_Lactation	0	SRS2100397	Holstein	Bos taurus	PRJNA381674	F	146
Mammary_Lactation	0	SRS2100403	Holstein	Bos taurus	PRJNA381674	F	156
Mammary_Lactation	0	SRS2100398	Holstein	Bos taurus	PRJNA381674	F	180
Mammary_Lactation	0	SRS2100394	Holstein	Bos taurus	PRJNA381674	F	169
Mammary_Lactation	0	SRS2100395	Holstein	Bos taurus	PRJNA381674	F	122
Mammary_Lactation	0	SRS2100393	Holstein	Bos taurus	PRJNA381674	F	157
Mammary_Lactation	0	SRS2100391	Holstein	Bos taurus	PRJNA381674	F	116
Mammary_Lactation	0	SRS2100389	Holstein	Bos taurus	PRJNA381674	F	155
Mammary_Lactation	0	SRS2100392	Holstein	Bos taurus	PRJNA381674	F	128
Mammary_Lactation	0	SRS2100396	Holstein	Bos taurus	PRJNA381674	F	186
Mammary_Lactation	0	SRS2100390	Holstein	Bos taurus	PRJNA381674	F	148
Mammary_Lactation	0	SRS2100388	Holstein	Bos taurus	PRJNA381674	F	194
Mammary_Lactation	0	SRS2100386	Holstein	Bos taurus	PRJNA381674	F	150
Mammary_Lactation	0	SRS2100387	Holstein	Bos taurus	PRJNA381674	F	119
Mammary_Lactation	0	SRS2100385	Holstein	Bos taurus	PRJNA381674	F	136
Mammary_Lactation	0	SRS2100384	Holstein	Bos taurus	PRJNA381674	F	162
Mammary_Lactation	0	SRS2100383	Holstein	Bos taurus	PRJNA381674	F	96
Mammary_Lactation	0	SRS2100380	Holstein	Bos taurus	PRJNA381674	F	127
Mammary_Lactation	0	SRS2100382	Holstein	Bos taurus	PRJNA381674	F	178
Mammary_Lactation	0	SRS2100381	Holstein	Bos taurus	PRJNA381674	F	190
Mammary_Lactation	0	SRS2100378	Holstein	Bos taurus	PRJNA381674	F	187
Mammary_Lactation	0	SRS2100379	Holstein	Bos taurus	PRJNA381674	F	183
Mammary_Lactation	0	SRS2100377	Holstein	Bos taurus	PRJNA381674	F	165
Mammary_Lactation	0	SRS2100376	Holstein	Bos taurus	PRJNA381674	F	151
Mammary_Lactation	0	SRS2100375	Holstein	Bos taurus	PRJNA381674	F	184
Mammary_Lactation	0	SRS2100374	Holstein	Bos taurus	PRJNA381674	F	176
Mammary_Lactation	0	SRS2100371	Holstein	Bos taurus	PRJNA381674	F	187
Mammary_Lactation	0	SRS2100372	Holstein	Bos taurus	PRJNA381674	F	138
Mammary_Lactation	0	SRS2100369	Holstein	Bos taurus	PRJNA381674	F	70
Mammary_Lactation	0	SRS2100373	Holstein	Bos taurus	PRJNA381674	F	163
Mammary_Lactation	0	SRS2100368	Holstein	Bos taurus	PRJNA381674	F	179
Mammary_Lactation	0	SRS2100370	Holstein	Bos taurus	PRJNA381674	F	172
Mammary_Lactation	0	SRS2100367	Holstein	Bos taurus	PRJNA381674	F	167
Mammary_Lactation	0	SRS2100362	Holstein	Bos taurus	PRJNA381674	F	172
Mammary_Lactation	0	SRS2100357	Holstein	Bos taurus	PRJNA381674	F	173
Mammary_Lactation	0	SRS2100356	Holstein	Bos taurus	PRJNA381674	F	176
Mammary_Lactation	0	SRS2100355	Holstein	Bos taurus	PRJNA381674	F	87
Mammary_Lactation	0	SRS2100352	Holstein	Bos taurus	PRJNA381674	F	169
Mammary_Lactation	0	SRS2100351	Holstein	Bos taurus	PRJNA381674	F	174
Mammary_Lactation	0	SRS2100348	Holstein	Bos taurus	PRJNA381674	F	142
Mammary_Lactation	0	SRS2100350	Holstein	Bos taurus	PRJNA381674	F	160
Mammary_Lactation	0	SRS2100349	Holstein	Bos taurus	PRJNA381674	F	155
Mammary_Lactation	0	SRS2100347	Holstein	Bos taurus	PRJNA381674	F	169
Mammary_Lactation	0	SRS2100346	Holstein	Bos taurus	PRJNA381674	F	158
Mammary_Lactation	0	SRS2100344	Holstein	Bos taurus	PRJNA381674	F	168
Mammary_Lactation	0	SRS2100345	Holstein	Bos taurus	PRJNA381674	F	181
Mammary_Lactation	0	SRS2100343	Holstein	Bos taurus	PRJNA381674	F	168
Mammary_Lactation	0	SRS2100341	Holstein	Bos taurus	PRJNA381674	F	182
Mammary_Lactation	0	SRS2100342	Holstein	Bos taurus	PRJNA381674	F	175
Mammary_Lactation	0	SRS2100339	Holstein	Bos taurus	PRJNA381674	F	184
Mammary_Lactation	0	SRS2100338	Holstein	Bos taurus	PRJNA381674	F	323
Mammary_Lactation	0	SRS2100337	Holstein	Bos taurus	PRJNA381674	F	197
Mammary_Lactation	0	SRS2100335	Holstein	Bos taurus	PRJNA381674	F	172
Mammary_Lactation	0	SRS2100340	Holstein	Bos taurus	PRJNA381674	F	213
Mammary_Lactation	0	SRS2100435	Holstein	Bos taurus	PRJNA381674	F	157
Mammary_Lactation	0	SRS2100434	Holstein	Bos taurus	PRJNA381674	F	161
Mammary_Lactation	0	SRS2100433	Holstein	Bos taurus	PRJNA381674	F	159
Mammary_Lactation	0	SRS2100431	Holstein	Bos taurus	PRJNA381674	F	164
Mammary_Lactation	0	SRS2100432	Holstein	Bos taurus	PRJNA381674	F	148
Mammary_Lactation	0	SRS2100430	Holstein	Bos taurus	PRJNA381674	F	196
Mammary_Lactation	0	SRS2100427	Holstein	Bos taurus	PRJNA381674	F	182
Mammary_Lactation	0	SRS2100428	Holstein	Bos taurus	PRJNA381674	F	182
Mammary_Lactation	0	SRS2100429	Holstein	Bos taurus	PRJNA381674	F	159
Mammary_Lactation	0	SRS2100334	Holstein	Bos taurus	PRJNA381674	F	176
Mammary_Lactation	0	SRS2100336	Holstein	Bos taurus	PRJNA381674	F	160
Mammary_Lactation	0	SRS2100331	Holstein	Bos taurus	PRJNA381674	F	148
Mammary_Lactation	0	SRS2100333	Holstein	Bos taurus	PRJNA381674	F	208
Mammary_Lactation	0	SRS2100330	Holstein	Bos taurus	PRJNA381674	F	166
Mammary_Lactation	0	SRS2100327	Holstein	Bos taurus	PRJNA381674	F	182
Mammary_Lactation	0	SRS2100329	Holstein	Bos taurus	PRJNA381674	F	152
Mammary_Lactation	0	SRS2100328	Holstein	Bos taurus	PRJNA381674	F	14
Mammary_Lactation	0	SRS2100332	Holstein	Bos taurus	PRJNA381674	F	186
Mammary_Lactation	0	SRS2100325	Holstein	Bos taurus	PRJNA381674	F	179
Mammary_Lactation	0	SRS2100326	Holstein	Bos taurus	PRJNA381674	F	69
Mammary_Lactation	0	SRS2100324	Holstein	Bos taurus	PRJNA381674	F	173
Mammary_Lactation	0	SRS2100321	Holstein	Bos taurus	PRJNA381674	F	179
Mammary_Lactation	0	SRS2100322	Holstein	Bos taurus	PRJNA381674	F	153
Mammary_Lactation	0	SRS2100323	Holstein	Bos taurus	PRJNA381674	F	175
Mammary_Lactation	0	SRS2100320	Holstein	Bos taurus	PRJNA381674	F	178
Mammary_Lactation	0	SRS2100318	Holstein	Bos taurus	PRJNA381674	F	145
Mammary_Lactation	0	SRS2100319	Holstein	Bos taurus	PRJNA381674	F	166
Mammary_Lactation	0	SRS2100316	Holstein	Bos taurus	PRJNA381674	F	139
Mammary_Lactation	0	SRS2100314	Holstein	Bos taurus	PRJNA381674	F	127
Mammary_Lactation	0	SRS2100313	Holstein	Bos taurus	PRJNA381674	F	138
Mammary_Lactation	0	SRS2100312	Holstein	Bos taurus	PRJNA381674	F	135
Mammary_Lactation	0	SRS2100308	Holstein	Bos taurus	PRJNA381674	F	180
Mammary_Lactation	0	SRS2100307	Holstein	Bos taurus	PRJNA381674	F	153
Mammary_Lactation	0	SRS2100305	Holstein	Bos taurus	PRJNA381674	F	73
Mammary_Lactation	0	SRS2100304	Holstein	Bos taurus	PRJNA381674	F	181
Mammary_Lactation	0	SRS2100306	Holstein	Bos taurus	PRJNA381674	F	108
Mammary_Lactation	0	SRS2100303	Holstein	Bos taurus	PRJNA381674	F	198
Mammary_Lactation	0	SRS2100302	Holstein	Bos taurus	PRJNA381674	F	201
Mammary_Lactation	0	SRS2100301	Holstein	Bos taurus	PRJNA381674	F	89
Mammary_Lactation	0	SRS2100299	Holstein	Bos taurus	PRJNA381674	F	136
Mammary_Lactation	0	SRS2100297	Holstein	Bos taurus	PRJNA381674	F	169
Mammary_Lactation	0	SRS2100296	Holstein	Bos taurus	PRJNA381674	F	102
Mammary_Lactation	0	SRS2100295	Holstein	Bos taurus	PRJNA381674	F	152
Mammary_Lactation	0	SRS2100293	Holstein	Bos taurus	PRJNA381674	F	161
Mammary_Lactation	0	SRS2100284	Holstein	Bos taurus	PRJNA381674	F	158
Mammary_Lactation	0	SRS2100285	Holstein	Bos taurus	PRJNA381674	F	156
Mammary_Lactation	0	SRS2100273	Holstein	Bos taurus	PRJNA381674	F	190
Mammary_Lactation	0	SRS2100270	Holstein	Bos taurus	PRJNA381674	F	196
Mammary_Lactation	0	SRS2100269	Holstein	Bos taurus	PRJNA381674	F	116
Mammary_Lactation	0	SRS2100271	Holstein	Bos taurus	PRJNA381674	F	175
Mammary_Lactation	0	SRS2100262	Holstein	Bos taurus	PRJNA381674	F	205
Mammary_Lactation	0	SRS2100266	Holstein	Bos taurus	PRJNA381674	F	149
Mammary_Lactation	0	SRS2100261	Holstein	Bos taurus	PRJNA381674	F	159
Mammary_Lactation	0	SRS2100260	Holstein	Bos taurus	PRJNA381674	F	123
Mammary_Lactation	0	SRS2100257	Holstein	Bos taurus	PRJNA381674	F	169
Mammary_Lactation	0	SRS2100258	Holstein	Bos taurus	PRJNA381674	F	169
Mammary_Lactation	0	SRS2100250	Holstein	Bos taurus	PRJNA381674	F	174
Mammary_Lactation	0	SRS2100249	Holstein	Bos taurus	PRJNA381674	F	165
Mammary_Lactation	0	SRS2100248	Holstein	Bos taurus	PRJNA381674	F	171
Mammary_Lactation	0	SRS2100228	Holstein	Bos taurus	PRJNA381674	F	98
Mammary_Lactation	0	SRS2100216	Holstein	Bos taurus	PRJNA381674	F	162
Mammary_Lactation	0	SRS2100208	Holstein	Bos taurus	PRJNA381674	F	148
Mammary_Lactation	0	SRS2100206	Holstein	Bos taurus	PRJNA381674	F	185
Mammary_Lactation	0	SRS2100204	Holstein	Bos taurus	PRJNA381674	F	146
Mammary_Lactation	0	SRS2100203	Holstein	Bos taurus	PRJNA381674	F	172
Mammary_Lactation	0	SRS2100200	Holstein	Bos taurus	PRJNA381674	F	157
Mammary_Lactation	0	SRS2100198	Holstein	Bos taurus	PRJNA381674	F	100
Mammary_Lactation	0	SRS2100197	Holstein	Bos taurus	PRJNA381674	F	165
Mammary_Lactation	0	SRS2100196	Holstein	Bos taurus	PRJNA381674	F	152
Mammary_Lactation	0	SRS2100193	Holstein	Bos taurus	PRJNA381674	F	149
Mammary_Lactation	0	SRS2100192	Holstein	Bos taurus	PRJNA381674	F	150
Mammary_Lactation	0	SRS2100189	Holstein	Bos taurus	PRJNA381674	F	157
Mammary_Lactation	0	SRS2100188	Holstein	Bos taurus	PRJNA381674	F	154
Mammary_Lactation	0	SRS2100187	Holstein	Bos taurus	PRJNA381674	F	151
Mammary_Lactation	0	SRS2100185	Holstein	Bos taurus	PRJNA381674	F	165
Mammary_Lactation	0	SRS2100174	Holstein	Bos taurus	PRJNA381674	F	148
Mammary_Lactation	0	SRS2100172	Holstein	Bos taurus	PRJNA381674	F	141
Mammary_Lactation	0	SRS2100170	Holstein	Bos taurus	PRJNA381674	F	160
Mammary_Lactation	0	SRS2100169	Holstein	Bos taurus	PRJNA381674	F	155
Mammary_Lactation	0	SRS2100171	Holstein	Bos taurus	PRJNA381674	F	161
Blood	0.107006	SRS1206435	Holstein	Bos taurus	PRJNA305942	F	17
Blood	0.103574	SRS1206444	Holstein	Bos taurus	PRJNA305942	F	9
Blood	0.079772	SRS1206447	Holstein	Bos taurus	PRJNA305942	F	27
Blood	0.283766	SRS1736097	Holstein	Bos taurus	PRJNA305942	F	1
Blood	0	SRS1736146	Holstein	Bos taurus	PRJNA305942	F	1
Blood	0	SRS1736147	Holstein	Bos taurus	PRJNA305942	F	96
Blood	0	SRS1736098	Holstein	Bos taurus	PRJNA305942	F	1
Blood	0	SRS1736100	Holstein	Bos taurus	PRJNA305942	F	1
Blood	0	SRS1736099	Holstein	Bos taurus	PRJNA305942	F	2
Blood	0	SRS1736148	Holstein	Bos taurus	PRJNA305942	F	921
Blood	0	SRS1736102	Holstein	Bos taurus	PRJNA305942	F	2
Blood	0	SRS1736101	Holstein	Bos taurus	PRJNA305942	F	1
Blood	0	SRS1736149	Holstein	Bos taurus	PRJNA305942	F	872
Blood	0	SRS1736103	Holstein	Bos taurus	PRJNA305942	F	1
Blood	0	SRS1736105	Holstein	Bos taurus	PRJNA305942	F	1
Blood	0	SRS1736104	Holstein	Bos taurus	PRJNA305942	F	599
Blood	0	SRS1736106	Holstein	Bos taurus	PRJNA305942	F	1
Blood	0	SRS1736150	Holstein	Bos taurus	PRJNA305942	F	885
Blood	0	SRS1736153	Holstein	Bos taurus	PRJNA305942	F	673
Blood	0	SRS1736108	Holstein	Bos taurus	PRJNA305942	F	1
Blood	0	SRS1736109	Holstein	Bos taurus	PRJNA305942	F	3
Blood	0	SRS1736110	Holstein	Bos taurus	PRJNA305942	F	1
Blood	0	SRS1736111	Holstein	Bos taurus	PRJNA305942	F	2
Blood	0	SRS1736112	Holstein	Bos taurus	PRJNA305942	F	1
Blood	0	SRS1736155	Holstein	Bos taurus	PRJNA305942	F	702
Blood	0	SRS1736154	Holstein	Bos taurus	PRJNA305942	F	1
Blood	0	SRS1736156	Holstein	Bos taurus	PRJNA305942	F	448
Blood	0	SRS1736113	Holstein	Bos taurus	PRJNA305942	F	1
Blood	0	SRS1736115	Holstein	Bos taurus	PRJNA305942	F	1
Blood	0	SRS1736114	Holstein	Bos taurus	PRJNA305942	F	2
Blood	0	SRS1736116	Holstein	Bos taurus	PRJNA305942	F	1
Blood	0	SRS1736117	Holstein	Bos taurus	PRJNA305942	F	1
Blood	0	SRS1736118	Holstein	Bos taurus	PRJNA305942	F	1
Blood	0.132415	SRS1736121	Holstein	Bos taurus	PRJNA305942	F	2
Blood	0	SRS1736120	Holstein	Bos taurus	PRJNA305942	F	1
Blood	0	SRS1736122	Holstein	Bos taurus	PRJNA305942	F	2
Blood	0.291079	SRS1736123	Holstein	Bos taurus	PRJNA305942	F	1
Blood	0	SRS1736157	Holstein	Bos taurus	PRJNA305942	F	945
Blood	0	SRS1736158	Holstein	Bos taurus	PRJNA305942	F	357
Blood	0	SRS1736125	Holstein	Bos taurus	PRJNA305942	F	1
Blood	0	SRS1736124	Holstein	Bos taurus	PRJNA305942	F	2
Blood	0	SRS1736127	Holstein	Bos taurus	PRJNA305942	F	578
Blood	0	SRS1736126	Holstein	Bos taurus	PRJNA305942	F	1
Blood	0	SRS1736129	Holstein	Bos taurus	PRJNA305942	F	2
Blood	0	SRS1736131	Holstein	Bos taurus	PRJNA305942	F	1
Blood	0	SRS1736159	Holstein	Bos taurus	PRJNA305942	F	731
Blood	0	SRS1736160	Holstein	Bos taurus	PRJNA305942	F	980
Blood	0	SRS1736162	Holstein	Bos taurus	PRJNA305942	F	971
Blood	0	SRS1736161	Holstein	Bos taurus	PRJNA305942	F	816
Blood	0	SRS1736163	Holstein	Bos taurus	PRJNA305942	F	439
Blood	0	SRS1736130	Holstein	Bos taurus	PRJNA305942	F	1
Blood	0	SRS1736083	Holstein	Bos taurus	PRJNA305942	F	1
Blood	0	SRS1736084	Holstein	Bos taurus	PRJNA305942	F	796
Blood	0	SRS1736165	Holstein	Bos taurus	PRJNA305942	F	1
Blood	0	SRS1736086	Holstein	Bos taurus	PRJNA305942	F	2
Blood	0	SRS1736166	Holstein	Bos taurus	PRJNA305942	F	887
Blood	1.38033	SRS1736132	Holstein	Bos taurus	PRJNA305942	F	1
Blood	0	SRS1736167	Holstein	Bos taurus	PRJNA305942	F	716
Blood	0	SRS1736133	Holstein	Bos taurus	PRJNA305942	F	1
Blood	0	SRS1736135	Holstein	Bos taurus	PRJNA305942	F	1
Blood	0	SRS1736087	Holstein	Bos taurus	PRJNA305942	F	817
Blood	0	SRS1736134	Holstein	Bos taurus	PRJNA305942	F	1
Blood	0	SRS1736136	Holstein	Bos taurus	PRJNA305942	F	2
Blood	0	SRS1736137	Holstein	Bos taurus	PRJNA305942	F	1
Blood	0	SRS1736088	Holstein	Bos taurus	PRJNA305942	F	3
Blood	1.04034	SRS1736089	Holstein	Bos taurus	PRJNA305942	F	2
Blood	0	SRS1736090	Holstein	Bos taurus	PRJNA305942	F	2
Blood	0	SRS1736091	Holstein	Bos taurus	PRJNA305942	F	1
Blood	0	SRS1736092	Holstein	Bos taurus	PRJNA305942	F	2
Blood	0	SRS1736139	Holstein	Bos taurus	PRJNA305942	F	1
Blood	0	SRS1736138	Holstein	Bos taurus	PRJNA305942	F	1
Blood	0	SRS1736168	Holstein	Bos taurus	PRJNA305942	F	726
Blood	0	SRS1736142	Holstein	Bos taurus	PRJNA305942	F	1
Blood	0	SRS1736141	Holstein	Bos taurus	PRJNA305942	F	2
Blood	0	SRS1736170	Holstein	Bos taurus	PRJNA305942	F	896
Blood	0	SRS1736143	Holstein	Bos taurus	PRJNA305942	F	1
Blood	0	SRS1736144	Holstein	Bos taurus	PRJNA305942	F	1
Blood	0	SRS1736093	Holstein	Bos taurus	PRJNA305942	F	1
Blood	0	SRS1736094	Holstein	Bos taurus	PRJNA305942	F	3
Blood	0	SRS1736145	Holstein	Bos taurus	PRJNA305942	F	2
Blood	0	SRS1736169	Holstein	Bos taurus	PRJNA305942	F	712
Blood	0	SRS1736095	Holstein	Bos taurus	PRJNA305942	F	4
Blood	0	SRS1736050	Holstein	Bos taurus	PRJNA305942	F	2
Blood	0	SRS1736051	Holstein	Bos taurus	PRJNA305942	F	1
Blood	0.082278	SRS1736053	Holstein	Bos taurus	PRJNA305942	F	2
Blood	0	SRS1736054	Holstein	Bos taurus	PRJNA305942	F	1
Blood	0	SRS1736055	Holstein	Bos taurus	PRJNA305942	F	1
Blood	0	SRS1736056	Holstein	Bos taurus	PRJNA305942	F	1
Blood	0	SRS1736057	Holstein	Bos taurus	PRJNA305942	F	2
Blood	0	SRS1736058	Holstein	Bos taurus	PRJNA305942	F	1
Blood	0	SRS1736059	Holstein	Bos taurus	PRJNA305942	F	1
Blood	0	SRS1736060	Holstein	Bos taurus	PRJNA305942	F	2
Blood	0	SRS1736061	Holstein	Bos taurus	PRJNA305942	F	1
Blood	0	SRS1736062	Holstein	Bos taurus	PRJNA305942	F	1
Blood	0	SRS1736064	Holstein	Bos taurus	PRJNA305942	F	479
Blood	0	SRS1736065	Holstein	Bos taurus	PRJNA305942	F	2
Blood	0.310213	SRS1736066	Holstein	Bos taurus	PRJNA305942	F	2
Blood	0	SRS1736067	Holstein	Bos taurus	PRJNA305942	F	1
Blood	0	SRS1736068	Holstein	Bos taurus	PRJNA305942	F	1
Blood	0	SRS1736069	Holstein	Bos taurus	PRJNA305942	F	1
Blood	0.369033	SRS1736070	Holstein	Bos taurus	PRJNA305942	F	1
Blood	0	SRS1736071	Holstein	Bos taurus	PRJNA305942	F	1
Blood	0	SRS1736072	Holstein	Bos taurus	PRJNA305942	F	840
Blood	0	SRS1736073	Holstein	Bos taurus	PRJNA305942	F	1
Blood	0	SRS1736075	Holstein	Bos taurus	PRJNA305942	F	1
Blood	0	SRS1736076	Holstein	Bos taurus	PRJNA305942	F	1
Blood	0	SRS1736077	Holstein	Bos taurus	PRJNA305942	F	1
Blood	0	SRS1736078	Holstein	Bos taurus	PRJNA305942	F	2
Blood	0	SRS1736079	Holstein	Bos taurus	PRJNA305942	F	1
Blood	0	SRS1736080	Holstein	Bos taurus	PRJNA305942	F	2
Blood	0	SRS1736081	Holstein	Bos taurus	PRJNA305942	F	1
Blood	0	SRS1736082	Holstein	Bos taurus	PRJNA305942	F	1
Mammary_Lactation	0	SRS1475937	Holstein	Bos taurus	PRJNA323737	F	1
Mammary_Lactation	0	SRS1475946	Holstein	Bos taurus	PRJNA323737	F	2
Mammary_Lactation	0	SRS1475891	Holstein	Bos taurus	PRJNA323737	F	3
Mammary_Lactation	0	SRS1475896	Holstein	Bos taurus	PRJNA323737	F	2
Mammary_Lactation	0	SRS1475893	Holstein	Bos taurus	PRJNA323737	F	2
Mammary_Lactation	0	SRS1475894	Holstein	Bos taurus	PRJNA323737	F	3
Mammary_Lactation	0	SRS1475895	Holstein	Bos taurus	PRJNA323737	F	1
Mammary_Lactation	0	SRS1475897	Holstein	Bos taurus	PRJNA323737	F	2
Mammary_Lactation	0	SRS1475898	Holstein	Bos taurus	PRJNA323737	F	2
Mammary_Lactation	0	SRS1475899	Holstein	Bos taurus	PRJNA323737	F	1
Mammary_Lactation	0	SRS1475900	Holstein	Bos taurus	PRJNA323737	F	2
Mammary_Lactation	0	SRS1475901	Holstein	Bos taurus	PRJNA323737	F	1
Mammary_Lactation	0	SRS1475892	Holstein	Bos taurus	PRJNA323737	F	2
Mammary_Lactation	0	SRS1475902	Holstein	Bos taurus	PRJNA323737	F	2
Mammary_Lactation	0	SRS1475904	Holstein	Bos taurus	PRJNA323737	F	3
Mammary_Lactation	0	SRS1475905	Holstein	Bos taurus	PRJNA323737	F	2
Mammary_Lactation	0	SRS1475906	Holstein	Bos taurus	PRJNA323737	F	2
Mammary_Lactation	0	SRS1475907	Holstein	Bos taurus	PRJNA323737	F	1
Mammary_Lactation	0	SRS1475908	Holstein	Bos taurus	PRJNA323737	F	3
Mammary_Lactation	0	SRS1475909	Holstein	Bos taurus	PRJNA323737	F	3
Mammary_Lactation	0	SRS1475910	Holstein	Bos taurus	PRJNA323737	F	1
Mammary_Lactation	0	SRS1475913	Holstein	Bos taurus	PRJNA323737	F	2
Mammary_Lactation	0	SRS1475911	Holstein	Bos taurus	PRJNA323737	F	3
Mammary_Lactation	0	SRS1475903	Holstein	Bos taurus	PRJNA323737	F	4
Mammary_Lactation	0	SRS1475912	Holstein	Bos taurus	PRJNA323737	F	2
Mammary_Lactation	0	SRS1475915	Holstein	Bos taurus	PRJNA323737	F	2
Mammary_Lactation	0	SRS1475916	Holstein	Bos taurus	PRJNA323737	F	4
Mammary_Lactation	0	SRS1475917	Holstein	Bos taurus	PRJNA323737	F	3
Mammary_Lactation	0	SRS1475918	Holstein	Bos taurus	PRJNA323737	F	947
Mammary_Lactation	0	SRS1475919	Holstein	Bos taurus	PRJNA323737	F	3
Mammary_Lactation	0	SRS1475920	Holstein	Bos taurus	PRJNA323737	F	3
Mammary_Lactation	0	SRS1475921	Holstein	Bos taurus	PRJNA323737	F	2
Mammary_Lactation	0	SRS1475922	Holstein	Bos taurus	PRJNA323737	F	2
Mammary_Lactation	0	SRS1475923	Holstein	Bos taurus	PRJNA323737	F	3
Mammary_Lactation	0	SRS1475914	Holstein	Bos taurus	PRJNA323737	F	2
Mammary_Lactation	0	SRS1475924	Holstein	Bos taurus	PRJNA323737	F	2
Mammary_Lactation	0	SRS1475926	Holstein	Bos taurus	PRJNA323737	F	3
Mammary_Lactation	0	SRS1475927	Holstein	Bos taurus	PRJNA323737	F	2
Mammary_Lactation	0	SRS1475928	Holstein	Bos taurus	PRJNA323737	F	3
Mammary_Lactation	0	SRS1475929	Holstein	Bos taurus	PRJNA323737	F	2
Mammary_Lactation	0	SRS1475930	Holstein	Bos taurus	PRJNA323737	F	2
Mammary_Lactation	0	SRS1475931	Holstein	Bos taurus	PRJNA323737	F	2
Mammary_Lactation	0	SRS1475932	Holstein	Bos taurus	PRJNA323737	F	3
Mammary_Lactation	0	SRS1475934	Holstein	Bos taurus	PRJNA323737	F	1
Mammary_Lactation	0	SRS1475933	Holstein	Bos taurus	PRJNA323737	F	3
Mammary_Lactation	0	SRS1475925	Holstein	Bos taurus	PRJNA323737	F	2
Mammary_Lactation	0	SRS1475935	Holstein	Bos taurus	PRJNA323737	F	832
Mammary_Lactation	0	SRS1475936	Holstein	Bos taurus	PRJNA323737	F	2
Mammary_Lactation	0	SRS1475938	Holstein	Bos taurus	PRJNA323737	F	2
Mammary_Lactation	0	SRS1475939	Holstein	Bos taurus	PRJNA323737	F	1
Mammary_Lactation	0	SRS1475940	Holstein	Bos taurus	PRJNA323737	F	2
Mammary_Lactation	0	SRS1475941	Holstein	Bos taurus	PRJNA323737	F	1
Mammary_Lactation	0	SRS1475942	Holstein	Bos taurus	PRJNA323737	F	2
Mammary_Lactation	0	SRS1475943	Holstein	Bos taurus	PRJNA323737	F	3
Mammary_Lactation	0	SRS1475944	Holstein	Bos taurus	PRJNA323737	F	1
Mammary_Lactation	0	SRS1475945	Holstein	Bos taurus	PRJNA323737	F	1
Mammary_Lactation	0	SRS1475791	Holstein	Bos taurus	PRJNA323737	F	2
Mammary_Lactation	0	SRS1475792	Holstein	Bos taurus	PRJNA323737	F	2
Mammary_Lactation	0	SRS1475793	Holstein	Bos taurus	PRJNA323737	F	2
Mammary_Lactation	0	SRS1475794	Holstein	Bos taurus	PRJNA323737	F	2
Mammary_Lactation	0	SRS1475797	Holstein	Bos taurus	PRJNA323737	F	2
Mammary_Lactation	0	SRS1475798	Holstein	Bos taurus	PRJNA323737	F	2
Mammary_Lactation	0	SRS1475799	Holstein	Bos taurus	PRJNA323737	F	2
Mammary_Lactation	0	SRS1475800	Holstein	Bos taurus	PRJNA323737	F	2
Mammary_Lactation	0	SRS1475801	Holstein	Bos taurus	PRJNA323737	F	1
Mammary_Lactation	0	SRS1475802	Holstein	Bos taurus	PRJNA323737	F	2
Mammary_Lactation	0	SRS1475803	Holstein	Bos taurus	PRJNA323737	F	2
Mammary_Lactation	0	SRS1475804	Holstein	Bos taurus	PRJNA323737	F	2
Mammary_Lactation	0	SRS1475805	Holstein	Bos taurus	PRJNA323737	F	2
Mammary_Lactation	0	SRS1475796	Holstein	Bos taurus	PRJNA323737	F	3
Mammary_Lactation	0	SRS1475806	Holstein	Bos taurus	PRJNA323737	F	2
Mammary_Lactation	0	SRS1475808	Holstein	Bos taurus	PRJNA323737	F	2
Mammary_Lactation	0	SRS1475809	Holstein	Bos taurus	PRJNA323737	F	3
Mammary_Lactation	0	SRS1475810	Holstein	Bos taurus	PRJNA323737	F	2
Mammary_Lactation	0	SRS1475811	Holstein	Bos taurus	PRJNA323737	F	2
Mammary_Lactation	0	SRS1475812	Holstein	Bos taurus	PRJNA323737	F	3
Mammary_Lactation	0	SRS1475813	Holstein	Bos taurus	PRJNA323737	F	957
Mammary_Lactation	0	SRS1475814	Holstein	Bos taurus	PRJNA323737	F	2
Mammary_Lactation	0	SRS1475815	Holstein	Bos taurus	PRJNA323737	F	2
Mammary_Lactation	0	SRS1475816	Holstein	Bos taurus	PRJNA323737	F	2
Mammary_Lactation	0	SRS1475807	Holstein	Bos taurus	PRJNA323737	F	2
Mammary_Lactation	0	SRS1475817	Holstein	Bos taurus	PRJNA323737	F	2
Mammary_Lactation	0	SRS1475819	Holstein	Bos taurus	PRJNA323737	F	2
Mammary_Lactation	0	SRS1475821	Holstein	Bos taurus	PRJNA323737	F	3
Mammary_Lactation	0	SRS1475820	Holstein	Bos taurus	PRJNA323737	F	2
Mammary_Lactation	0	SRS1475823	Holstein	Bos taurus	PRJNA323737	F	2
Mammary_Lactation	0	SRS1475822	Holstein	Bos taurus	PRJNA323737	F	2
Mammary_Lactation	0	SRS1475824	Holstein	Bos taurus	PRJNA323737	F	1
Mammary_Lactation	0	SRS1475825	Holstein	Bos taurus	PRJNA323737	F	2
Mammary_Lactation	0	SRS1475826	Holstein	Bos taurus	PRJNA323737	F	2
Mammary_Lactation	0	SRS1475827	Holstein	Bos taurus	PRJNA323737	F	2
Mammary_Lactation	0	SRS1475818	Holstein	Bos taurus	PRJNA323737	F	2
Mammary_Lactation	0	SRS1475828	Holstein	Bos taurus	PRJNA323737	F	2
Mammary_Lactation	0	SRS1475830	Holstein	Bos taurus	PRJNA323737	F	2
Mammary_Lactation	0	SRS1475831	Holstein	Bos taurus	PRJNA323737	F	3
Mammary_Lactation	0	SRS1475832	Holstein	Bos taurus	PRJNA323737	F	2
Mammary_Lactation	0	SRS1475833	Holstein	Bos taurus	PRJNA323737	F	2
Mammary_Lactation	0	SRS1475834	Holstein	Bos taurus	PRJNA323737	F	2
Mammary_Lactation	0	SRS1475835	Holstein	Bos taurus	PRJNA323737	F	1
Mammary_Lactation	0	SRS1475836	Holstein	Bos taurus	PRJNA323737	F	2
Mammary_Lactation	0	SRS1475837	Holstein	Bos taurus	PRJNA323737	F	3
Mammary_Lactation	0	SRS1475838	Holstein	Bos taurus	PRJNA323737	F	2
Mammary_Lactation	0	SRS1475829	Holstein	Bos taurus	PRJNA323737	F	2
Mammary_Lactation	0	SRS1475839	Holstein	Bos taurus	PRJNA323737	F	1
Mammary_Lactation	0	SRS1475841	Holstein	Bos taurus	PRJNA323737	F	2
Mammary_Lactation	0	SRS1475842	Holstein	Bos taurus	PRJNA323737	F	2
Mammary_Lactation	0	SRS1475843	Holstein	Bos taurus	PRJNA323737	F	2
Mammary_Lactation	0	SRS1475844	Holstein	Bos taurus	PRJNA323737	F	2
Mammary_Lactation	0	SRS1475846	Holstein	Bos taurus	PRJNA323737	F	2
Mammary_Lactation	0	SRS1475845	Holstein	Bos taurus	PRJNA323737	F	3
Mammary_Lactation	0	SRS1475847	Holstein	Bos taurus	PRJNA323737	F	1
Mammary_Lactation	0	SRS1475848	Holstein	Bos taurus	PRJNA323737	F	2
Mammary_Lactation	0	SRS1475849	Holstein	Bos taurus	PRJNA323737	F	2
Mammary_Lactation	0	SRS1475840	Holstein	Bos taurus	PRJNA323737	F	2
Mammary_Lactation	0	SRS1475850	Holstein	Bos taurus	PRJNA323737	F	3
Mammary_Lactation	0	SRS1475852	Holstein	Bos taurus	PRJNA323737	F	3
Mammary_Lactation	0	SRS1475853	Holstein	Bos taurus	PRJNA323737	F	2
Mammary_Lactation	0	SRS1475854	Holstein	Bos taurus	PRJNA323737	F	1
Mammary_Lactation	0	SRS1475855	Holstein	Bos taurus	PRJNA323737	F	2
Mammary_Lactation	0	SRS1475856	Holstein	Bos taurus	PRJNA323737	F	2
Mammary_Lactation	0	SRS1475857	Holstein	Bos taurus	PRJNA323737	F	2
Mammary_Lactation	0	SRS1475858	Holstein	Bos taurus	PRJNA323737	F	2
Mammary_Lactation	0	SRS1475859	Holstein	Bos taurus	PRJNA323737	F	3
Mammary_Lactation	0	SRS1475860	Holstein	Bos taurus	PRJNA323737	F	2
Mammary_Lactation	0	SRS1475851	Holstein	Bos taurus	PRJNA323737	F	2
Mammary_Lactation	0	SRS1475861	Holstein	Bos taurus	PRJNA323737	F	6
Mammary_Lactation	0	SRS1475863	Holstein	Bos taurus	PRJNA323737	F	2
Mammary_Lactation	0	SRS1475864	Holstein	Bos taurus	PRJNA323737	F	3
Mammary_Lactation	0	SRS1475865	Holstein	Bos taurus	PRJNA323737	F	2
Mammary_Lactation	0	SRS1475866	Holstein	Bos taurus	PRJNA323737	F	2
Mammary_Lactation	0	SRS1475867	Holstein	Bos taurus	PRJNA323737	F	2
Mammary_Lactation	0	SRS1475868	Holstein	Bos taurus	PRJNA323737	F	2
Mammary_Lactation	0	SRS1475869	Holstein	Bos taurus	PRJNA323737	F	2
Mammary_Lactation	0	SRS1475870	Holstein	Bos taurus	PRJNA323737	F	3
Mammary_Lactation	0	SRS1475872	Holstein	Bos taurus	PRJNA323737	F	2
Mammary_Lactation	0	SRS1475862	Holstein	Bos taurus	PRJNA323737	F	2
Mammary_Lactation	0	SRS1475871	Holstein	Bos taurus	PRJNA323737	F	2
Mammary_Lactation	0	SRS1475874	Holstein	Bos taurus	PRJNA323737	F	3
Mammary_Lactation	0	SRS1475875	Holstein	Bos taurus	PRJNA323737	F	3
Mammary_Lactation	0	SRS1475876	Holstein	Bos taurus	PRJNA323737	F	3
Mammary_Lactation	0	SRS1475877	Holstein	Bos taurus	PRJNA323737	F	2
Mammary_Lactation	0	SRS1475878	Holstein	Bos taurus	PRJNA323737	F	2
Mammary_Lactation	0	SRS1475873	Holstein	Bos taurus	PRJNA323737	F	3
Mammary_Lactation	0	SRS1475879	Holstein	Bos taurus	PRJNA323737	F	930
Mammary_Lactation	0	SRS1475795	Holstein	Bos taurus	PRJNA323737	F	2
Mammary_Lactation	0	SRS1475880	Holstein	Bos taurus	PRJNA323737	F	2
Mammary_Lactation	0	SRS1475882	Holstein	Bos taurus	PRJNA323737	F	1
Mammary_Lactation	0	SRS1475883	Holstein	Bos taurus	PRJNA323737	F	2
Mammary_Lactation	0	SRS1475884	Holstein	Bos taurus	PRJNA323737	F	1
Mammary_Lactation	0	SRS1475885	Holstein	Bos taurus	PRJNA323737	F	2
Mammary_Lactation	0	SRS1475886	Holstein	Bos taurus	PRJNA323737	F	1
Mammary_Lactation	0	SRS1475887	Holstein	Bos taurus	PRJNA323737	F	1
Mammary_Lactation	0	SRS1475888	Holstein	Bos taurus	PRJNA323737	F	2
Mammary_Lactation	0	SRS1475889	Holstein	Bos taurus	PRJNA323737	F	1
Mammary_Lactation	0	SRS1475890	Holstein	Bos taurus	PRJNA323737	F	2
Mammary_Lactation	0	SRS1475881	Holstein	Bos taurus	PRJNA323737	F	2
Mammary_Lactation	0	SRS1475691	Holstein	Bos taurus	PRJNA323737	F	1
Mammary_Lactation	0	SRS1475692	Holstein	Bos taurus	PRJNA323737	F	1
Mammary_Lactation	0	SRS1475693	Holstein	Bos taurus	PRJNA323737	F	2
Mammary_Lactation	0	SRS1475694	Holstein	Bos taurus	PRJNA323737	F	3
Mammary_Lactation	0	SRS1475695	Holstein	Bos taurus	PRJNA323737	F	2
Mammary_Lactation	0	SRS1475697	Holstein	Bos taurus	PRJNA323737	F	2
Mammary_Lactation	0	SRS1475698	Holstein	Bos taurus	PRJNA323737	F	3
Mammary_Lactation	0	SRS1475699	Holstein	Bos taurus	PRJNA323737	F	1
Mammary_Lactation	0	SRS1475700	Holstein	Bos taurus	PRJNA323737	F	2
Mammary_Lactation	0	SRS1475701	Holstein	Bos taurus	PRJNA323737	F	1
Mammary_Lactation	0	SRS1475702	Holstein	Bos taurus	PRJNA323737	F	2
Mammary_Lactation	0	SRS1475704	Holstein	Bos taurus	PRJNA323737	F	3
Mammary_Lactation	0	SRS1475703	Holstein	Bos taurus	PRJNA323737	F	1
Mammary_Lactation	0	SRS1475707	Holstein	Bos taurus	PRJNA323737	F	2
Mammary_Lactation	0	SRS1475696	Holstein	Bos taurus	PRJNA323737	F	2
Mammary_Lactation	0	SRS1475705	Holstein	Bos taurus	PRJNA323737	F	2
Mammary_Lactation	0	SRS1475708	Holstein	Bos taurus	PRJNA323737	F	2
Mammary_Lactation	0	SRS1475709	Holstein	Bos taurus	PRJNA323737	F	3
Mammary_Lactation	0	SRS1475710	Holstein	Bos taurus	PRJNA323737	F	3
Mammary_Lactation	0	SRS1475711	Holstein	Bos taurus	PRJNA323737	F	1
Mammary_Lactation	0	SRS1475712	Holstein	Bos taurus	PRJNA323737	F	1
Mammary_Lactation	0	SRS1475713	Holstein	Bos taurus	PRJNA323737	F	2
Mammary_Lactation	0	SRS1475714	Holstein	Bos taurus	PRJNA323737	F	4
Mammary_Lactation	0	SRS1475715	Holstein	Bos taurus	PRJNA323737	F	3
Mammary_Lactation	0	SRS1475716	Holstein	Bos taurus	PRJNA323737	F	3
Mammary_Lactation	0	SRS1475706	Holstein	Bos taurus	PRJNA323737	F	3
Mammary_Lactation	0	SRS1475717	Holstein	Bos taurus	PRJNA323737	F	3
Mammary_Lactation	0	SRS1475719	Holstein	Bos taurus	PRJNA323737	F	938
Mammary_Lactation	0	SRS1475720	Holstein	Bos taurus	PRJNA323737	F	2
Mammary_Lactation	0	SRS1475721	Holstein	Bos taurus	PRJNA323737	F	2
Mammary_Lactation	0	SRS1475722	Holstein	Bos taurus	PRJNA323737	F	2
Mammary_Lactation	0	SRS1475723	Holstein	Bos taurus	PRJNA323737	F	2
Mammary_Lactation	0	SRS1475724	Holstein	Bos taurus	PRJNA323737	F	2
Mammary_Lactation	0	SRS1475725	Holstein	Bos taurus	PRJNA323737	F	938
Mammary_Lactation	0	SRS1475726	Holstein	Bos taurus	PRJNA323737	F	2
Mammary_Lactation	0	SRS1475729	Holstein	Bos taurus	PRJNA323737	F	2
Mammary_Lactation	0	SRS1475718	Holstein	Bos taurus	PRJNA323737	F	3
Mammary_Lactation	0	SRS1475728	Holstein	Bos taurus	PRJNA323737	F	3
Mammary_Lactation	0	SRS1475730	Holstein	Bos taurus	PRJNA323737	F	2
Mammary_Lactation	0	SRS1475731	Holstein	Bos taurus	PRJNA323737	F	2
Mammary_Lactation	0	SRS1475732	Holstein	Bos taurus	PRJNA323737	F	3
Mammary_Lactation	0	SRS1475733	Holstein	Bos taurus	PRJNA323737	F	2
Mammary_Lactation	0	SRS1475734	Holstein	Bos taurus	PRJNA323737	F	2
Mammary_Lactation	0	SRS1475735	Holstein	Bos taurus	PRJNA323737	F	1
Mammary_Lactation	0	SRS1475736	Holstein	Bos taurus	PRJNA323737	F	2
Mammary_Lactation	0	SRS1475737	Holstein	Bos taurus	PRJNA323737	F	2
Mammary_Lactation	0	SRS1475738	Holstein	Bos taurus	PRJNA323737	F	2
Mammary_Lactation	0	SRS1475727	Holstein	Bos taurus	PRJNA323737	F	2
Mammary_Lactation	0	SRS1475739	Holstein	Bos taurus	PRJNA323737	F	3
Mammary_Lactation	0	SRS1475741	Holstein	Bos taurus	PRJNA323737	F	3
Mammary_Lactation	0	SRS1475742	Holstein	Bos taurus	PRJNA323737	F	2
Mammary_Lactation	0	SRS1475743	Holstein	Bos taurus	PRJNA323737	F	2
Mammary_Lactation	0	SRS1475744	Holstein	Bos taurus	PRJNA323737	F	2
Mammary_Lactation	0	SRS1475745	Holstein	Bos taurus	PRJNA323737	F	2
Mammary_Lactation	0	SRS1475746	Holstein	Bos taurus	PRJNA323737	F	2
Mammary_Lactation	0	SRS1475747	Holstein	Bos taurus	PRJNA323737	F	2
Mammary_Lactation	0	SRS1475748	Holstein	Bos taurus	PRJNA323737	F	2
Mammary_Lactation	0	SRS1475749	Holstein	Bos taurus	PRJNA323737	F	2
Mammary_Lactation	0	SRS1475740	Holstein	Bos taurus	PRJNA323737	F	3
Mammary_Lactation	0	SRS1475750	Holstein	Bos taurus	PRJNA323737	F	3
Mammary_Lactation	0	SRS1475752	Holstein	Bos taurus	PRJNA323737	F	3
Mammary_Lactation	0	SRS1475753	Holstein	Bos taurus	PRJNA323737	F	2
Mammary_Lactation	0	SRS1475754	Holstein	Bos taurus	PRJNA323737	F	2
Mammary_Lactation	0	SRS1475755	Holstein	Bos taurus	PRJNA323737	F	2
Mammary_Lactation	0	SRS1475756	Holstein	Bos taurus	PRJNA323737	F	3
Mammary_Lactation	0	SRS1475757	Holstein	Bos taurus	PRJNA323737	F	2
Mammary_Lactation	0	SRS1475758	Holstein	Bos taurus	PRJNA323737	F	2
Mammary_Lactation	0	SRS1475759	Holstein	Bos taurus	PRJNA323737	F	2
Mammary_Lactation	0	SRS1475760	Holstein	Bos taurus	PRJNA323737	F	1
Mammary_Lactation	0	SRS1475751	Holstein	Bos taurus	PRJNA323737	F	2
Mammary_Lactation	0	SRS1475761	Holstein	Bos taurus	PRJNA323737	F	826
Mammary_Lactation	0	SRS1475763	Holstein	Bos taurus	PRJNA323737	F	2
Mammary_Lactation	0	SRS1475764	Holstein	Bos taurus	PRJNA323737	F	3
Mammary_Lactation	0	SRS1475765	Holstein	Bos taurus	PRJNA323737	F	3
Mammary_Lactation	0	SRS1475766	Holstein	Bos taurus	PRJNA323737	F	2
Mammary_Lactation	0	SRS1475767	Holstein	Bos taurus	PRJNA323737	F	2
Mammary_Lactation	0	SRS1475768	Holstein	Bos taurus	PRJNA323737	F	2
Mammary_Lactation	0	SRS1475769	Holstein	Bos taurus	PRJNA323737	F	2
Mammary_Lactation	0	SRS1475770	Holstein	Bos taurus	PRJNA323737	F	2
Mammary_Lactation	0	SRS1475772	Holstein	Bos taurus	PRJNA323737	F	2
Mammary_Lactation	0	SRS1475762	Holstein	Bos taurus	PRJNA323737	F	2
Mammary_Lactation	0	SRS1475773	Holstein	Bos taurus	PRJNA323737	F	3
Mammary_Lactation	0	SRS1475774	Holstein	Bos taurus	PRJNA323737	F	2
Mammary_Lactation	0	SRS1475775	Holstein	Bos taurus	PRJNA323737	F	2
Mammary_Lactation	0	SRS1475776	Holstein	Bos taurus	PRJNA323737	F	2
Mammary_Lactation	0	SRS1475777	Holstein	Bos taurus	PRJNA323737	F	4
Mammary_Lactation	0	SRS1475778	Holstein	Bos taurus	PRJNA323737	F	1
Mammary_Lactation	0	SRS1475779	Holstein	Bos taurus	PRJNA323737	F	2
Mammary_Lactation	0	SRS1475780	Holstein	Bos taurus	PRJNA323737	F	1
Mammary_Lactation	0	SRS1475781	Holstein	Bos taurus	PRJNA323737	F	2
Mammary_Lactation	0	SRS1475782	Holstein	Bos taurus	PRJNA323737	F	1
Mammary_Lactation	0	SRS1475771	Holstein	Bos taurus	PRJNA323737	F	2
Mammary_Lactation	0	SRS1475783	Holstein	Bos taurus	PRJNA323737	F	1
Mammary_Lactation	0	SRS1475785	Holstein	Bos taurus	PRJNA323737	F	2
Mammary_Lactation	0	SRS1475786	Holstein	Bos taurus	PRJNA323737	F	2
Mammary_Lactation	0	SRS1475787	Holstein	Bos taurus	PRJNA323737	F	3
Mammary_Lactation	0	SRS1475788	Holstein	Bos taurus	PRJNA323737	F	7
Mammary_Lactation	0	SRS1475789	Holstein	Bos taurus	PRJNA323737	F	2
Mammary_Lactation	0	SRS1475790	Holstein	Bos taurus	PRJNA323737	F	2
Mammary_Lactation	0	SRS1475784	Holstein	Bos taurus	PRJNA323737	F	3
Mammary_Lactation	0	SRS1475591	Holstein	Bos taurus	PRJNA323737	F	2
Mammary_Lactation	0	SRS1475593	Holstein	Bos taurus	PRJNA323737	F	2
Mammary_Lactation	0	SRS1475592	Holstein	Bos taurus	PRJNA323737	F	2
Mammary_Lactation	0	SRS1475594	Holstein	Bos taurus	PRJNA323737	F	3
Mammary_Lactation	0	SRS1475595	Holstein	Bos taurus	PRJNA323737	F	2
Mammary_Lactation	0	SRS1475596	Holstein	Bos taurus	PRJNA323737	F	2
Mammary_Lactation	0	SRS1475598	Holstein	Bos taurus	PRJNA323737	F	3
Mammary_Lactation	0	SRS1475599	Holstein	Bos taurus	PRJNA323737	F	2
Mammary_Lactation	0	SRS1475600	Holstein	Bos taurus	PRJNA323737	F	2
Mammary_Lactation	0	SRS1475601	Holstein	Bos taurus	PRJNA323737	F	2
Mammary_Lactation	0	SRS1475602	Holstein	Bos taurus	PRJNA323737	F	2
Mammary_Lactation	0	SRS1475603	Holstein	Bos taurus	PRJNA323737	F	3
Mammary_Lactation	0	SRS1475604	Holstein	Bos taurus	PRJNA323737	F	3
Mammary_Lactation	0	SRS1475605	Holstein	Bos taurus	PRJNA323737	F	2
Mammary_Lactation	0	SRS1475597	Holstein	Bos taurus	PRJNA323737	F	1
Mammary_Lactation	0	SRS1475606	Holstein	Bos taurus	PRJNA323737	F	1
Mammary_Lactation	0	SRS1475608	Holstein	Bos taurus	PRJNA323737	F	1
Mammary_Lactation	0	SRS1475609	Holstein	Bos taurus	PRJNA323737	F	1
Mammary_Lactation	0	SRS1475610	Holstein	Bos taurus	PRJNA323737	F	2
Mammary_Lactation	0	SRS1475611	Holstein	Bos taurus	PRJNA323737	F	1
Mammary_Lactation	0	SRS1475612	Holstein	Bos taurus	PRJNA323737	F	2
Mammary_Lactation	0	SRS1475613	Holstein	Bos taurus	PRJNA323737	F	2
Mammary_Lactation	0	SRS1475614	Holstein	Bos taurus	PRJNA323737	F	2
Mammary_Lactation	0	SRS1475615	Holstein	Bos taurus	PRJNA323737	F	2
Mammary_Lactation	0	SRS1475616	Holstein	Bos taurus	PRJNA323737	F	2
Mammary_Lactation	0	SRS1475607	Holstein	Bos taurus	PRJNA323737	F	2
Mammary_Lactation	0	SRS1475619	Holstein	Bos taurus	PRJNA323737	F	2
Mammary_Lactation	0	SRS1475618	Holstein	Bos taurus	PRJNA323737	F	1
Mammary_Lactation	0	SRS1475620	Holstein	Bos taurus	PRJNA323737	F	2
Mammary_Lactation	0	SRS1475621	Holstein	Bos taurus	PRJNA323737	F	3
Mammary_Lactation	0	SRS1475622	Holstein	Bos taurus	PRJNA323737	F	2
Mammary_Lactation	0	SRS1475623	Holstein	Bos taurus	PRJNA323737	F	2
Mammary_Lactation	0	SRS1475624	Holstein	Bos taurus	PRJNA323737	F	2
Mammary_Lactation	0	SRS1475625	Holstein	Bos taurus	PRJNA323737	F	2
Mammary_Lactation	0	SRS1475626	Holstein	Bos taurus	PRJNA323737	F	2
Mammary_Lactation	0	SRS1475627	Holstein	Bos taurus	PRJNA323737	F	2
Mammary_Lactation	0	SRS1475617	Holstein	Bos taurus	PRJNA323737	F	3
Mammary_Lactation	0	SRS1475628	Holstein	Bos taurus	PRJNA323737	F	3
Mammary_Lactation	0	SRS1475630	Holstein	Bos taurus	PRJNA323737	F	2
Mammary_Lactation	0	SRS1475631	Holstein	Bos taurus	PRJNA323737	F	2
Mammary_Lactation	0	SRS1475632	Holstein	Bos taurus	PRJNA323737	F	3
Mammary_Lactation	0	SRS1475633	Holstein	Bos taurus	PRJNA323737	F	2
Mammary_Lactation	0	SRS1475634	Holstein	Bos taurus	PRJNA323737	F	3
Mammary_Lactation	0	SRS1475635	Holstein	Bos taurus	PRJNA323737	F	2
Mammary_Lactation	0	SRS1475636	Holstein	Bos taurus	PRJNA323737	F	1
Mammary_Lactation	0	SRS1475637	Holstein	Bos taurus	PRJNA323737	F	2
Mammary_Lactation	0	SRS1475638	Holstein	Bos taurus	PRJNA323737	F	2
Mammary_Lactation	0	SRS1475629	Holstein	Bos taurus	PRJNA323737	F	2
Mammary_Lactation	0	SRS1475639	Holstein	Bos taurus	PRJNA323737	F	1
Mammary_Lactation	0	SRS1475641	Holstein	Bos taurus	PRJNA323737	F	2
Mammary_Lactation	0	SRS1475642	Holstein	Bos taurus	PRJNA323737	F	2
Mammary_Lactation	0	SRS1475643	Holstein	Bos taurus	PRJNA323737	F	2
Mammary_Lactation	0	SRS1475644	Holstein	Bos taurus	PRJNA323737	F	3
Mammary_Lactation	0	SRS1475645	Holstein	Bos taurus	PRJNA323737	F	3
Mammary_Lactation	0	SRS1475646	Holstein	Bos taurus	PRJNA323737	F	3
Mammary_Lactation	0	SRS1475647	Holstein	Bos taurus	PRJNA323737	F	2
Mammary_Lactation	0	SRS1475648	Holstein	Bos taurus	PRJNA323737	F	2
Mammary_Lactation	0	SRS1475649	Holstein	Bos taurus	PRJNA323737	F	2
Mammary_Lactation	0	SRS1475640	Holstein	Bos taurus	PRJNA323737	F	2
Mammary_Lactation	0	SRS1475650	Holstein	Bos taurus	PRJNA323737	F	2
Mammary_Lactation	0	SRS1475656	Holstein	Bos taurus	PRJNA323737	F	2
Mammary_Lactation	0	SRS1475652	Holstein	Bos taurus	PRJNA323737	F	3
Mammary_Lactation	0	SRS1475653	Holstein	Bos taurus	PRJNA323737	F	2
Mammary_Lactation	0	SRS1475654	Holstein	Bos taurus	PRJNA323737	F	2
Mammary_Lactation	0	SRS1475655	Holstein	Bos taurus	PRJNA323737	F	2
Mammary_Lactation	0	SRS1475657	Holstein	Bos taurus	PRJNA323737	F	10
Mammary_Lactation	0	SRS1475658	Holstein	Bos taurus	PRJNA323737	F	2
Mammary_Lactation	0	SRS1475660	Holstein	Bos taurus	PRJNA323737	F	1
Mammary_Lactation	0	SRS1475659	Holstein	Bos taurus	PRJNA323737	F	2
Mammary_Lactation	0	SRS1475651	Holstein	Bos taurus	PRJNA323737	F	2
Mammary_Lactation	0	SRS1475661	Holstein	Bos taurus	PRJNA323737	F	20
Mammary_Lactation	0	SRS1475664	Holstein	Bos taurus	PRJNA323737	F	2
Mammary_Lactation	0	SRS1475662	Holstein	Bos taurus	PRJNA323737	F	2
Mammary_Lactation	0	SRS1475665	Holstein	Bos taurus	PRJNA323737	F	2
Mammary_Lactation	0	SRS1475666	Holstein	Bos taurus	PRJNA323737	F	3
Mammary_Lactation	0	SRS1475667	Holstein	Bos taurus	PRJNA323737	F	2
Mammary_Lactation	0	SRS1475668	Holstein	Bos taurus	PRJNA323737	F	3
Mammary_Lactation	0	SRS1475669	Holstein	Bos taurus	PRJNA323737	F	2
Mammary_Lactation	0	SRS1475671	Holstein	Bos taurus	PRJNA323737	F	2
Mammary_Lactation	0	SRS1475670	Holstein	Bos taurus	PRJNA323737	F	2
Mammary_Lactation	0	SRS1475663	Holstein	Bos taurus	PRJNA323737	F	4
Mammary_Lactation	0	SRS1475672	Holstein	Bos taurus	PRJNA323737	F	2
Mammary_Lactation	0	SRS1475675	Holstein	Bos taurus	PRJNA323737	F	3
Mammary_Lactation	0	SRS1475674	Holstein	Bos taurus	PRJNA323737	F	3
Mammary_Lactation	0	SRS1475676	Holstein	Bos taurus	PRJNA323737	F	2
Mammary_Lactation	0	SRS1475677	Holstein	Bos taurus	PRJNA323737	F	160
Mammary_Lactation	0	SRS1475678	Holstein	Bos taurus	PRJNA323737	F	3
Mammary_Lactation	0	SRS1475679	Holstein	Bos taurus	PRJNA323737	F	1
Mammary_Lactation	0	SRS1475680	Holstein	Bos taurus	PRJNA323737	F	2
Mammary_Lactation	0	SRS1475681	Holstein	Bos taurus	PRJNA323737	F	4
Mammary_Lactation	0	SRS1475682	Holstein	Bos taurus	PRJNA323737	F	1
Mammary_Lactation	0	SRS1475673	Holstein	Bos taurus	PRJNA323737	F	3
Mammary_Lactation	0	SRS1475683	Holstein	Bos taurus	PRJNA323737	F	2
Mammary_Lactation	0	SRS1475686	Holstein	Bos taurus	PRJNA323737	F	2
Mammary_Lactation	0	SRS1475687	Holstein	Bos taurus	PRJNA323737	F	2
Mammary_Lactation	0	SRS1475688	Holstein	Bos taurus	PRJNA323737	F	2
Mammary_Lactation	0	SRS1475689	Holstein	Bos taurus	PRJNA323737	F	2
Mammary_Lactation	0	SRS1475690	Holstein	Bos taurus	PRJNA323737	F	1
Mammary_Lactation	0	SRS1475685	Holstein	Bos taurus	PRJNA323737	F	2
Mammary_Lactation	0	SRS1475684	Holstein	Bos taurus	PRJNA323737	F	2
Mammary_Lactation	0	SRS1475572	Holstein	Bos taurus	PRJNA323737	F	2
Mammary_Lactation	0	SRS1475575	Holstein	Bos taurus	PRJNA323737	F	2
Mammary_Lactation	0	SRS1475576	Holstein	Bos taurus	PRJNA323737	F	2
Mammary_Lactation	0	SRS1475577	Holstein	Bos taurus	PRJNA323737	F	2
Mammary_Lactation	0	SRS1475578	Holstein	Bos taurus	PRJNA323737	F	8
Mammary_Lactation	0	SRS1475579	Holstein	Bos taurus	PRJNA323737	F	2
Mammary_Lactation	0	SRS1475580	Holstein	Bos taurus	PRJNA323737	F	2
Mammary_Lactation	0	SRS1475581	Holstein	Bos taurus	PRJNA323737	F	3
Mammary_Lactation	0	SRS1475582	Holstein	Bos taurus	PRJNA323737	F	3
Mammary_Lactation	0	SRS1475583	Holstein	Bos taurus	PRJNA323737	F	2
Mammary_Lactation	0	SRS1475574	Holstein	Bos taurus	PRJNA323737	F	1
Mammary_Lactation	0	SRS1475584	Holstein	Bos taurus	PRJNA323737	F	2
Mammary_Lactation	0	SRS1475586	Holstein	Bos taurus	PRJNA323737	F	2
Mammary_Lactation	0	SRS1475587	Holstein	Bos taurus	PRJNA323737	F	2
Mammary_Lactation	0	SRS1475589	Holstein	Bos taurus	PRJNA323737	F	2
Mammary_Lactation	0	SRS1475588	Holstein	Bos taurus	PRJNA323737	F	3
Mammary_Lactation	0	SRS1475590	Holstein	Bos taurus	PRJNA323737	F	2
Mammary_Lactation	0	SRS1475585	Holstein	Bos taurus	PRJNA323737	F	2
Mammary_Lactation	0	SRS1475573	Holstein	Bos taurus	PRJNA323737	F	2
Rumen	14.3368	SRS1307388	Holstein	Bos taurus	PRJNA312901	F	4
Rumen	4.34931	SRS1307387	Holstein	Bos taurus	PRJNA312901	F	3
Rumen	14.5394	SRS1307386	Holstein	Bos taurus	PRJNA312901	F	3
Rumen	14.385	SRS1307385	Holstein	Bos taurus	PRJNA312901	F	3
Rumen	11.9957	SRS1307384	Holstein	Bos taurus	PRJNA312901	F	4
Rumen	7.89447	SRS1307383	Holstein	Bos taurus	PRJNA312901	F	3
Rumen	14.0412	SRS1307382	Holstein	Bos taurus	PRJNA312901	F	5
Rumen	23.9693	SRS1307381	Holstein	Bos taurus	PRJNA312901	F	3
Rumen	11.1745	SRS1307380	Holstein	Bos taurus	PRJNA312901	F	2
Rumen	21.0583	SRS1307379	Holstein	Bos taurus	PRJNA312901	F	3
Rumen	12.1403	SRS1307378	Holstein	Bos taurus	PRJNA312901	F	2
Rumen	4.48284	SRS1307377	Holstein	Bos taurus	PRJNA312901	F	2
Rumen	17.5778	SRS1307376	Holstein	Bos taurus	PRJNA312901	F	3
Rumen	2.78644	SRS1307375	Holstein	Bos taurus	PRJNA312901	F	4
Rumen	15.9331	SRS1307374	Holstein	Bos taurus	PRJNA312901	F	3
Rumen	22.437	SRS1307373	Holstein	Bos taurus	PRJNA312901	F	2
Rumen	5.07177	SRS1307390	Holstein	Bos taurus	PRJNA312901	F	2
Rumen	8.2703	SRS1307389	Holstein	Bos taurus	PRJNA312901	F	3
Kidney	37.2299	SRS625425	Holstein	Bos taurus	PRJNA251439	F	27
Liver	1.25656	SRS625407	Holstein	Bos taurus	PRJNA251439	F	896
Mammary	0	SRS1190959	Holstein	Bos taurus	PRJNA304255	F	3
Mammary	0	SRS1190903	Holstein	Bos taurus	PRJNA304255	F	2
Mammary	0	SRS1190950	Holstein	Bos taurus	PRJNA304255	F	4
Mammary	0	SRS1190902	Holstein	Bos taurus	PRJNA304255	F	2
Mammary	0	SRS1190948	Holstein	Bos taurus	PRJNA304255	F	3
Mammary	0	SRS1190947	Holstein	Bos taurus	PRJNA304255	F	3
Mammary	0	SRS1190945	Holstein	Bos taurus	PRJNA304255	F	3
Mammary	0	SRS1190943	Holstein	Bos taurus	PRJNA304255	F	2
Mammary	0	SRS1190904	Holstein	Bos taurus	PRJNA304255	F	2
Mammary	0	SRS1190941	Holstein	Bos taurus	PRJNA304255	F	1
Mammary	0	SRS1190938	Holstein	Bos taurus	PRJNA304255	F	4
Mammary	0	SRS1190905	Holstein	Bos taurus	PRJNA304255	F	2
Mammary	0	SRS1190940	Holstein	Bos taurus	PRJNA304255	F	516
Mammary	0	SRS1190937	Holstein	Bos taurus	PRJNA304255	F	4
Mammary	0	SRS1190935	Holstein	Bos taurus	PRJNA304255	F	4
Mammary	0	SRS1190906	Holstein	Bos taurus	PRJNA304255	F	3
Mammary	0	SRS1190907	Holstein	Bos taurus	PRJNA304255	F	3
Mammary	0	SRS1190932	Holstein	Bos taurus	PRJNA304255	F	3
Mammary	0	SRS1190908	Holstein	Bos taurus	PRJNA304255	F	3
Mammary	0	SRS1190933	Holstein	Bos taurus	PRJNA304255	F	2
Mammary	0	SRS1190931	Holstein	Bos taurus	PRJNA304255	F	3
Mammary	0	SRS1190926	Holstein	Bos taurus	PRJNA304255	F	300	3	1	PAIRED
Mammary	0	SRS1190918	Holstein	Bos taurus	PRJNA304255	F	3
Mammary	0	SRS1190917	Holstein	Bos taurus	PRJNA304255	F	2
Mammary	0	SRS1190915	Holstein	Bos taurus	PRJNA304255	F	3
Mammary	0	SRS1190913	Holstein	Bos taurus	PRJNA304255	F	3
Mammary	0	SRS1190912	Holstein	Bos taurus	PRJNA304255	F	3
Mammary	0	SRS1191035	Holstein	Bos taurus	PRJNA304255	F	2
Mammary	0	SRS1191033	Holstein	Bos taurus	PRJNA304255	F	3
Mammary	0	SRS1190875	Holstein	Bos taurus	PRJNA304255	F	1
Mammary	0	SRS1190876	Holstein	Bos taurus	PRJNA304255	F	3
Mammary	0	SRS1191031	Holstein	Bos taurus	PRJNA304255	F	4
Mammary	0	SRS1190878	Holstein	Bos taurus	PRJNA304255	F	2
Mammary	0	SRS1191026	Holstein	Bos taurus	PRJNA304255	F	2
Mammary	0	SRS1191024	Holstein	Bos taurus	PRJNA304255	F	3
Mammary	0	SRS1190881	Holstein	Bos taurus	PRJNA304255	F	4
Mammary	0	SRS1191010	Holstein	Bos taurus	PRJNA304255	F	3
Mammary	0	SRS1191009	Holstein	Bos taurus	PRJNA304255	F	3
Mammary	0	SRS1190883	Holstein	Bos taurus	PRJNA304255	F	2
Mammary	0	SRS1191008	Holstein	Bos taurus	PRJNA304255	F	3
Mammary	0	SRS1191004	Holstein	Bos taurus	PRJNA304255	F	3
Mammary	0	SRS1191003	Holstein	Bos taurus	PRJNA304255	F	3
Mammary	0	SRS1190887	Holstein	Bos taurus	PRJNA304255	F	3
Mammary	0	SRS1191002	Holstein	Bos taurus	PRJNA304255	F	2
Mammary	0	SRS1191000	Holstein	Bos taurus	PRJNA304255	F	3
Mammary	0	SRS1191001	Holstein	Bos taurus	PRJNA304255	F	4
Mammary	0	SRS1190992	Holstein	Bos taurus	PRJNA304255	F	4
Mammary	0	SRS1190989	Holstein	Bos taurus	PRJNA304255	F	3
Mammary	0	SRS1190988	Holstein	Bos taurus	PRJNA304255	F	3
Mammary	0	SRS1190982	Holstein	Bos taurus	PRJNA304255	F	3
Mammary	0	SRS1190981	Holstein	Bos taurus	PRJNA304255	F	4
Mammary	0	SRS1190979	Holstein	Bos taurus	PRJNA304255	F	3
Mammary	0	SRS1190978	Holstein	Bos taurus	PRJNA304255	F	1
Mammary	0	SRS1190967	Holstein	Bos taurus	PRJNA304255	F	1
Mammary	0	SRS1191112	Holstein	Bos taurus	PRJNA304255	F	4
Mammary	0	SRS1191118	Holstein	Bos taurus	PRJNA304255	F	2
Mammary	0	SRS1191049	Holstein	Bos taurus	PRJNA304255	F	2
Mammary	0	SRS1191054	Holstein	Bos taurus	PRJNA304255	F	3
Mammary	0	SRS1191119	Holstein	Bos taurus	PRJNA304255	F	3
Mammary	0	SRS1191046	Holstein	Bos taurus	PRJNA304255	F	3
Mammary	0	SRS1191043	Holstein	Bos taurus	PRJNA304255	F	999
Mammary	0	SRS1191077	Holstein	Bos taurus	PRJNA304255	F	3
Mammary	0	SRS1190859	Holstein	Bos taurus	PRJNA304255	F	3
Mammary	0	SRS1191069	Holstein	Bos taurus	PRJNA304255	F	4
Mammary	0	SRS1191106	Holstein	Bos taurus	PRJNA304255	F	4
Mammary	0	SRS1191068	Holstein	Bos taurus	PRJNA304255	F	4
Mammary	0	SRS1190869	Holstein	Bos taurus	PRJNA304255	F	4
Mammary	0	SRS1191098	Holstein	Bos taurus	PRJNA304255	F	3
Mammary	0	SRS1191045	Holstein	Bos taurus	PRJNA304255	F	4
Mammary	0	SRS1191041	Holstein	Bos taurus	PRJNA304255	F	3
Mammary	0	SRS1191072	Holstein	Bos taurus	PRJNA304255	F	3
Mammary	0	SRS1191076	Holstein	Bos taurus	PRJNA304255	F	3
Mammary	0	SRS1191055	Holstein	Bos taurus	PRJNA304255	F	3
Mammary	0	SRS1191059	Holstein	Bos taurus	PRJNA304255	F	1
Mammary	0	SRS1191115	Holstein	Bos taurus	PRJNA304255	F	5
Mammary	0	SRS1191094	Holstein	Bos taurus	PRJNA304255	F	3
Mammary	0	SRS1191093	Holstein	Bos taurus	PRJNA304255	F	4
Mammary	0	SRS1190862	Holstein	Bos taurus	PRJNA304255	F	4
Mammary	0	SRS1191088	Holstein	Bos taurus	PRJNA304255	F	3
Mammary	0	SRS1190863	Holstein	Bos taurus	PRJNA304255	F	2
Mammary	0	SRS1191086	Holstein	Bos taurus	PRJNA304255	F	3
Mammary	0	SRS1191067	Holstein	Bos taurus	PRJNA304255	F	5
Mammary	0	SRS1191047	Holstein	Bos taurus	PRJNA304255	F	3
Mammary	0	SRS1191114	Holstein	Bos taurus	PRJNA304255	F	4
Mammary	0	SRS1191111	Holstein	Bos taurus	PRJNA304255	F	2
Mammary	0	SRS1191070	Holstein	Bos taurus	PRJNA304255	F	4
Mammary	0	SRS1191063	Holstein	Bos taurus	PRJNA304255	F	2
Mammary	0	SRS1191095	Holstein	Bos taurus	PRJNA304255	F	912
Mammary	0	SRS1191101	Holstein	Bos taurus	PRJNA304255	F	3
Mammary	0	SRS1191107	Holstein	Bos taurus	PRJNA304255	F	2
Mammary	0	SRS1191057	Holstein	Bos taurus	PRJNA304255	F	2
Mammary	0	SRS1191097	Holstein	Bos taurus	PRJNA304255	F	3
Mammary	0	SRS1191110	Holstein	Bos taurus	PRJNA304255	F	3
Mammary	0	SRS1191104	Holstein	Bos taurus	PRJNA304255	F	4
Mammary	0	SRS1190864	Holstein	Bos taurus	PRJNA304255	F	3
Mammary	0	SRS1191084	Holstein	Bos taurus	PRJNA304255	F	3
Mammary	0	SRS1191099	Holstein	Bos taurus	PRJNA304255	F	4
Mammary	0	SRS1190870	Holstein	Bos taurus	PRJNA304255	F	3
Mammary	0	SRS1191053	Holstein	Bos taurus	PRJNA304255	F	3
Mammary	0	SRS1190865	Holstein	Bos taurus	PRJNA304255	F	4
Mammary	0	SRS1191090	Holstein	Bos taurus	PRJNA304255	F	4
Mammary	0	SRS1191075	Holstein	Bos taurus	PRJNA304255	F	3
Mammary	0	SRS1191121	Holstein	Bos taurus	PRJNA304255	F	3
Mammary	0	SRS1191079	Holstein	Bos taurus	PRJNA304255	F	4
Mammary	0	SRS1191103	Holstein	Bos taurus	PRJNA304255	F	3
Mammary	0	SRS1191108	Holstein	Bos taurus	PRJNA304255	F	4
Mammary	0	SRS1190867	Holstein	Bos taurus	PRJNA304255	F	3
Mammary	0	SRS1191080	Holstein	Bos taurus	PRJNA304255	F	3
Mammary	0	SRS1191060	Holstein	Bos taurus	PRJNA304255	F	3
Mammary	0	SRS1191062	Holstein	Bos taurus	PRJNA304255	F	3
Mammary	0	SRS1190868	Holstein	Bos taurus	PRJNA304255	F	3
Mammary	0	SRS1191074	Holstein	Bos taurus	PRJNA304255	F	4
Mammary	0	SRS1191092	Holstein	Bos taurus	PRJNA304255	F	4
Mammary	0	SRS1191073	Holstein	Bos taurus	PRJNA304255	F	2
Mammary	0	SRS1191058	Holstein	Bos taurus	PRJNA304255	F	4
Mammary	0	SRS1191105	Holstein	Bos taurus	PRJNA304255	F	2
Mammary	0	SRS1191096	Holstein	Bos taurus	PRJNA304255	F	2
Mammary	0	SRS1191066	Holstein	Bos taurus	PRJNA304255	F	3
Mammary	0	SRS1191064	Holstein	Bos taurus	PRJNA304255	F	3
Mammary	0	SRS1191078	Holstein	Bos taurus	PRJNA304255	F	2
Mammary	0	SRS1191116	Holstein	Bos taurus	PRJNA304255	F	2
Mammary	0	SRS1191109	Holstein	Bos taurus	PRJNA304255	F	2
Mammary	0	SRS1191056	Holstein	Bos taurus	PRJNA304255	F	4
Mammary	0	SRS1191050	Holstein	Bos taurus	PRJNA304255	F	2
Mammary	0	SRS1191102	Holstein	Bos taurus	PRJNA304255	F	5
Mammary	0	SRS1190871	Holstein	Bos taurus	PRJNA304255	F	4
Mammary	0	SRS1191113	Holstein	Bos taurus	PRJNA304255	F	3
Mammary	0	SRS1191052	Holstein	Bos taurus	PRJNA304255	F	2
Mammary	0	SRS1191061	Holstein	Bos taurus	PRJNA304255	F	3
Mammary	0	SRS1191117	Holstein	Bos taurus	PRJNA304255	F	3
Mammary	0	SRS1191120	Holstein	Bos taurus	PRJNA304255	F	2
Mammary	0	SRS1191065	Holstein	Bos taurus	PRJNA304255	F	3
Mammary	0	SRS1191083	Holstein	Bos taurus	PRJNA304255	F	1
Mammary	0	SRS1190866	Holstein	Bos taurus	PRJNA304255	F	3
Mammary	0	SRS1190874	Holstein	Bos taurus	PRJNA304255	F	2
Mammary	0	SRS1191044	Holstein	Bos taurus	PRJNA304255	F	3
Mammary	0	SRS1191071	Holstein	Bos taurus	PRJNA304255	F	3
Mammary	0	SRS1191100	Holstein	Bos taurus	PRJNA304255	F	3
Mammary	0	SRS1191042	Holstein	Bos taurus	PRJNA304255	F	3
Mammary	0	SRS1191149	Holstein	Bos taurus	PRJNA304255	F	3
Mammary	0	SRS1191133	Holstein	Bos taurus	PRJNA304255	F	3
Mammary	0	SRS1191191	Holstein	Bos taurus	PRJNA304255	F	4
Mammary	0	SRS1191151	Holstein	Bos taurus	PRJNA304255	F	3
Mammary	0	SRS1191138	Holstein	Bos taurus	PRJNA304255	F	5
Mammary	0	SRS1191124	Holstein	Bos taurus	PRJNA304255	F	3
Mammary	0	SRS1191168	Holstein	Bos taurus	PRJNA304255	F	3
Mammary	0	SRS1191196	Holstein	Bos taurus	PRJNA304255	F	3
Mammary	0	SRS1191144	Holstein	Bos taurus	PRJNA304255	F	4
Mammary	0	SRS1191179	Holstein	Bos taurus	PRJNA304255	F	4
Mammary	0	SRS1191150	Holstein	Bos taurus	PRJNA304255	F	3
Mammary	0	SRS1191123	Holstein	Bos taurus	PRJNA304255	F	2
Mammary	0	SRS1191192	Holstein	Bos taurus	PRJNA304255	F	4
Mammary	0	SRS1190850	Holstein	Bos taurus	PRJNA304255	F	4
Mammary	0	SRS1190858	Holstein	Bos taurus	PRJNA304255	F	1
Mammary	0	SRS1191182	Holstein	Bos taurus	PRJNA304255	F	3
Mammary	0	SRS1191158	Holstein	Bos taurus	PRJNA304255	F	4
Mammary	0	SRS1191171	Holstein	Bos taurus	PRJNA304255	F	1
Mammary	0	SRS1190851	Holstein	Bos taurus	PRJNA304255	F	5
Mammary	0	SRS1191163	Holstein	Bos taurus	PRJNA304255	F	2
Mammary	0	SRS1190852	Holstein	Bos taurus	PRJNA304255	F	5
Mammary	0	SRS1190853	Holstein	Bos taurus	PRJNA304255	F	4
Mammary	0	SRS1190855	Holstein	Bos taurus	PRJNA304255	F	3
Mammary	0	SRS1191137	Holstein	Bos taurus	PRJNA304255	F	6
Mammary	0	SRS1190856	Holstein	Bos taurus	PRJNA304255	F	3
Mammary	0	SRS1191126	Holstein	Bos taurus	PRJNA304255	F	3
Mammary	0	SRS1191189	Holstein	Bos taurus	PRJNA304255	F	3
Mammary	0	SRS1191205	Holstein	Bos taurus	PRJNA304255	F	5
Mammary	0	SRS1191148	Holstein	Bos taurus	PRJNA304255	F	656
Mammary	0	SRS1191142	Holstein	Bos taurus	PRJNA304255	F	4
Mammary	0	SRS1191153	Holstein	Bos taurus	PRJNA304255	F	4
Mammary	0	SRS1191206	Holstein	Bos taurus	PRJNA304255	F	1
Mammary	0	SRS1191200	Holstein	Bos taurus	PRJNA304255	F	1
Mammary	0	SRS1191195	Holstein	Bos taurus	PRJNA304255	F	4
Mammary	0	SRS1191129	Holstein	Bos taurus	PRJNA304255	F	4
Mammary	0	SRS1191127	Holstein	Bos taurus	PRJNA304255	F	3
Mammary	0	SRS1191194	Holstein	Bos taurus	PRJNA304255	F	3
Mammary	0	SRS1191128	Holstein	Bos taurus	PRJNA304255	F	3
Mammary	0	SRS1191122	Holstein	Bos taurus	PRJNA304255	F	4
Mammary	0	SRS1190846	Holstein	Bos taurus	PRJNA304255	F	1
Mammary	0	SRS1191201	Holstein	Bos taurus	PRJNA304255	F	2
Mammary	0	SRS1190854	Holstein	Bos taurus	PRJNA304255	F	4
Mammary	0	SRS1191140	Holstein	Bos taurus	PRJNA304255	F	2
Mammary	0	SRS1191130	Holstein	Bos taurus	PRJNA304255	F	3
Mammary	0	SRS1191185	Holstein	Bos taurus	PRJNA304255	F	1
Mammary	0	SRS1191143	Holstein	Bos taurus	PRJNA304255	F	3
Mammary	0	SRS1190847	Holstein	Bos taurus	PRJNA304255	F	3
Mammary	0	SRS1191184	Holstein	Bos taurus	PRJNA304255	F	4
Mammary	0	SRS1191199	Holstein	Bos taurus	PRJNA304255	F	4
Mammary	0	SRS1191183	Holstein	Bos taurus	PRJNA304255	F	4
Mammary	0	SRS1191156	Holstein	Bos taurus	PRJNA304255	F	3
Mammary	0	SRS1191131	Holstein	Bos taurus	PRJNA304255	F	2
Mammary	0	SRS1191166	Holstein	Bos taurus	PRJNA304255	F	4
Mammary	0	SRS1191141	Holstein	Bos taurus	PRJNA304255	F	5
Mammary	0	SRS1191152	Holstein	Bos taurus	PRJNA304255	F	4
Mammary	0	SRS1191154	Holstein	Bos taurus	PRJNA304255	F	4
Mammary	0	SRS1191139	Holstein	Bos taurus	PRJNA304255	F	4
Mammary	0	SRS1191161	Holstein	Bos taurus	PRJNA304255	F	4
Mammary	0	SRS1190848	Holstein	Bos taurus	PRJNA304255	F	3
Mammary	0	SRS1190857	Holstein	Bos taurus	PRJNA304255	F	4
Mammary	0	SRS1191125	Holstein	Bos taurus	PRJNA304255	F	3
Mammary	0	SRS1190845	Holstein	Bos taurus	PRJNA304255	F	3
Mammary	0	SRS1191197	Holstein	Bos taurus	PRJNA304255	F	3
Mammary	0	SRS1191181	Holstein	Bos taurus	PRJNA304255	F	3
Mammary	0	SRS1191188	Holstein	Bos taurus	PRJNA304255	F	3
Mammary	0	SRS1191147	Holstein	Bos taurus	PRJNA304255	F	2
Mammary	0	SRS1191193	Holstein	Bos taurus	PRJNA304255	F	2
Mammary	0	SRS1191160	Holstein	Bos taurus	PRJNA304255	F	3
Mammary	0	SRS1191178	Holstein	Bos taurus	PRJNA304255	F	4
Mammary	0	SRS1191173	Holstein	Bos taurus	PRJNA304255	F	4
Mammary	0	SRS1191134	Holstein	Bos taurus	PRJNA304255	F	2
Mammary	0	SRS1191155	Holstein	Bos taurus	PRJNA304255	F	3
Mammary	0	SRS1191132	Holstein	Bos taurus	PRJNA304255	F	3
Mammary	0	SRS1191145	Holstein	Bos taurus	PRJNA304255	F	3
Mammary	0	SRS1191180	Holstein	Bos taurus	PRJNA304255	F	1
Mammary	0	SRS1191146	Holstein	Bos taurus	PRJNA304255	F	4
Mammary	0	SRS1191187	Holstein	Bos taurus	PRJNA304255	F	3
Mammary	0	SRS1191186	Holstein	Bos taurus	PRJNA304255	F	3
Mammary	0	SRS1191207	Holstein	Bos taurus	PRJNA304255	F	3
Mammary	0	SRS1191169	Holstein	Bos taurus	PRJNA304255	F	4
Mammary	0	SRS1191175	Holstein	Bos taurus	PRJNA304255	F	3
Mammary	0	SRS1191136	Holstein	Bos taurus	PRJNA304255	F	1
Mammary	0	SRS1191157	Holstein	Bos taurus	PRJNA304255	F	3
Mammary	0	SRS1191159	Holstein	Bos taurus	PRJNA304255	F	3
Mammary	0	SRS1191190	Holstein	Bos taurus	PRJNA304255	F	4
Mammary	0	SRS1191135	Holstein	Bos taurus	PRJNA304255	F	3
Mammary	31.8691	SRS1179727	Holstein	Bos taurus	PRJNA301774	F	6
Mammary	31.6253	SRS1179729	Holstein	Bos taurus	PRJNA301774	F	6
Mammary	47.2576	SRS1179728	Holstein	Bos taurus	PRJNA301774	F	6
Mammary	30.2576	SRS1179730	Holstein	Bos taurus	PRJNA301774	F	5
Mammary	27.0266	SRS1179731	Holstein	Bos taurus	PRJNA301774	F	11
Mammary	18.5507	SRS1179734	Holstein	Bos taurus	PRJNA301774	F	5
Mammary	13.1667	SRS1179733	Holstein	Bos taurus	PRJNA301774	F	5
Mammary	26.007	SRS1179735	Holstein	Bos taurus	PRJNA301774	F	5
Mammary	18.7681	SRS1179737	Holstein	Bos taurus	PRJNA301774	F	5
Mammary	22.9087	SRS1179736	Holstein	Bos taurus	PRJNA301774	F	6
Mammary	18.1659	SRS1179738	Holstein	Bos taurus	PRJNA301774	F	5
Mammary	25.9974	SRS1179740	Holstein	Bos taurus	PRJNA301774	F	5
Mammary	14.6257	SRS1179739	Holstein	Bos taurus	PRJNA301774	F	5
Mammary	33.6653	SRS1179742	Holstein	Bos taurus	PRJNA301774	F	5
Mammary	21.6789	SRS1179741	Holstein	Bos taurus	PRJNA301774	F	6
Mammary	44.1666	SRS1179743	Holstein	Bos taurus	PRJNA301774	F	5
Mammary	29.6588	SRS1179744	Holstein	Bos taurus	PRJNA301774	F	6
Mammary	25.6561	SRS1179745	Holstein	Bos taurus	PRJNA301774	F	5
Mammary	22.6015	SRS1179747	Holstein	Bos taurus	PRJNA301774	F	6
Mammary	21.3524	SRS1179746	Holstein	Bos taurus	PRJNA301774	F	5
Mammary	16.6157	SRS1179748	Holstein	Bos taurus	PRJNA301774	F	5
Mammary	24.6456	SRS1179751	Holstein	Bos taurus	PRJNA301774	F	5
Mammary	12.6698	SRS1179750	Holstein	Bos taurus	PRJNA301774	F	5
Mammary	48.186	SRS1179749	Holstein	Bos taurus	PRJNA301774	F	5
Mammary	17.1959	SRS1179754	Holstein	Bos taurus	PRJNA301774	F	6
Mammary	18.4189	SRS1179753	Holstein	Bos taurus	PRJNA301774	F	5
Mammary	11.0493	SRS1179752	Holstein	Bos taurus	PRJNA301774	F	7
Mammary	15.1246	SRS1179756	Holstein	Bos taurus	PRJNA301774	F	6
Mammary	28.4733	SRS1179755	Holstein	Bos taurus	PRJNA301774	F	5
Mammary	23.2255	SRS1179758	Holstein	Bos taurus	PRJNA301774	F	5
Mammary	18.0979	SRS1179757	Holstein	Bos taurus	PRJNA301774	F	5
Mammary	19.6929	SRS1179760	Holstein	Bos taurus	PRJNA301774	F	5
Mammary	20.7723	SRS1179759	Holstein	Bos taurus	PRJNA301774	F	5
Mammary	25.2157	SRS1179761	Holstein	Bos taurus	PRJNA301774	F	5
Mammary	0	SRS1191218	Holstein	Bos taurus	PRJNA304255	F	4
Mammary	0	SRS1191223	Holstein	Bos taurus	PRJNA304255	F	2
Mammary	0	SRS1191212	Holstein	Bos taurus	PRJNA304255	F	3
Mammary	0	SRS1191213	Holstein	Bos taurus	PRJNA304255	F	3
Mammary	0	SRS1190843	Holstein	Bos taurus	PRJNA304255	F	4
Mammary	0	SRS1191210	Holstein	Bos taurus	PRJNA304255	F	4
Mammary	0	SRS1191216	Holstein	Bos taurus	PRJNA304255	F	3
Mammary	0	SRS1191220	Holstein	Bos taurus	PRJNA304255	F	4
Mammary	0	SRS1191221	Holstein	Bos taurus	PRJNA304255	F	4
Mammary	0	SRS1191224	Holstein	Bos taurus	PRJNA304255	F	4
Mammary	0	SRS1191211	Holstein	Bos taurus	PRJNA304255	F	1
Mammary	0	SRS1191209	Holstein	Bos taurus	PRJNA304255	F	1
Mammary	0	SRS1191208	Holstein	Bos taurus	PRJNA304255	F	4
Mammary	0	SRS1190842	Holstein	Bos taurus	PRJNA304255	F	3
Mammary	0	SRS1191214	Holstein	Bos taurus	PRJNA304255	F	2
Mammary	0	SRS1191222	Holstein	Bos taurus	PRJNA304255	F	3
Mammary	0	SRS1191215	Holstein	Bos taurus	PRJNA304255	F	4
Mammary	0	SRS1191217	Holstein	Bos taurus	PRJNA304255	F	3
Mammary	0	SRS1191219	Holstein	Bos taurus	PRJNA304255	F	3
Mammary	0	SRS1190844	Holstein	Bos taurus	PRJNA304255	F	4
Mammary	24.5051	SRS1142729	Holstein	Bos taurus	PRJNA300588	F	43
Mammary	27.5196	SRS1158665	Holstein	Bos taurus	PRJNA301773	F	101
Embryo	0.091424	SRS1152232	Holstein	Bos taurus	PRJNA301141	F	2
Embryo	0	SRS1152231	Holstein	Bos taurus	PRJNA301141	F	2
Embryo	0	SRS1152229	Holstein	Bos taurus	PRJNA301141	F	2
Embryo	0	SRS1152227	Holstein	Bos taurus	PRJNA301141	F	1
Embryo	0	SRS1152226	Holstein	Bos taurus	PRJNA301141	F	2
Embryo	0	SRS1152225	Holstein	Bos taurus	PRJNA301141	F	2
Embryo	0	SRS1152223	Holstein	Bos taurus	PRJNA301141	F	2
Embryo	0.132956	SRS1152221	Holstein	Bos taurus	PRJNA301141	F	2
Embryo	0	SRS1152218	Holstein	Bos taurus	PRJNA301141	F	2
Embryo	0	SRS1152214	Holstein	Bos taurus	PRJNA301141	F	1
Embryo	0	SRS1152213	Holstein	Bos taurus	PRJNA301141	F	2
Liver	3.95082	SRS1173066	Holstein	Bos taurus	PRJNA303131	F	3
Liver	3.59036	SRS1173067	Holstein	Bos taurus	PRJNA303131	F	4
Liver	2.61919	SRS1173068	Holstein	Bos taurus	PRJNA303131	F	4
Liver	1.6932	SRS1173069	Holstein	Bos taurus	PRJNA303131	F	4
Liver	1.68332	SRS1173054	Holstein	Bos taurus	PRJNA303131	F	3
Liver	2.38166	SRS1173070	Holstein	Bos taurus	PRJNA303131	F	3
Liver	3.82763	SRS1173055	Holstein	Bos taurus	PRJNA303131	F	3
Liver	2.01317	SRS1173071	Holstein	Bos taurus	PRJNA303131	F	4
Liver	1.41792	SRS1173050	Holstein	Bos taurus	PRJNA303131	F	3
Liver	22.7354	SRS1173072	Holstein	Bos taurus	PRJNA303131	F	4
Liver	2.23099	SRS1173056	Holstein	Bos taurus	PRJNA303131	F	4
Liver	4.70682	SRS1173057	Holstein	Bos taurus	PRJNA303131	F	4
Liver	1.47526	SRS1173051	Holstein	Bos taurus	PRJNA303131	F	3
Liver	2.20843	SRS1173064	Holstein	Bos taurus	PRJNA303131	F	4
Liver	1.91803	SRS1173052	Holstein	Bos taurus	PRJNA303131	F	3
Liver	3.22291	SRS1173065	Holstein	Bos taurus	PRJNA303131	F	3
Liver	1.57931	SRS1173053	Holstein	Bos taurus	PRJNA303131	F	4
Uterus	208.492	SRS1115968	Holstein	Bos taurus	PRJNA298914	F	2
Uterus	637.58	SRS1115967	Holstein	Bos taurus	PRJNA298914	F	2
Uterus	357.924	SRS1115966	Holstein	Bos taurus	PRJNA298914	F	2
Uterus	364.222	SRS1115965	Holstein	Bos taurus	PRJNA298914	F	2
Uterus	510.262	SRS1115964	Holstein	Bos taurus	PRJNA298914	F	3
Uterus	615.357	SRS1115963	Holstein	Bos taurus	PRJNA298914	F	2
Uterus	992.538	SRS1115962	Holstein	Bos taurus	PRJNA298914	F	2
Uterus	490.295	SRS1115961	Holstein	Bos taurus	PRJNA298914	F	2
Uterus	548.471	SRS1115960	Holstein	Bos taurus	PRJNA298914	F	2
Uterus	321.488	SRS1115959	Holstein	Bos taurus	PRJNA298914	F	2
Uterus	396.464	SRS1115958	Holstein	Bos taurus	PRJNA298914	F	3
Uterus	745.02	SRS1115957	Holstein	Bos taurus	PRJNA298914	F	2
Uterus	520.208	SRS1115956	Holstein	Bos taurus	PRJNA298914	F	3
Uterus	584.329	SRS1115955	Holstein	Bos taurus	PRJNA298914	F	3
Ovary	200.501	SRS1115954	Holstein	Bos taurus	PRJNA298914	F	3
Ovary	167.924	SRS1115953	Holstein	Bos taurus	PRJNA298914	F	3
Ovary	96.1269	SRS1115952	Holstein	Bos taurus	PRJNA298914	F	2
Ovary	134.434	SRS1115951	Holstein	Bos taurus	PRJNA298914	F	3
Ovary	136.18	SRS1115950	Holstein	Bos taurus	PRJNA298914	F	2
Ovary	116.883	SRS1115949	Holstein	Bos taurus	PRJNA298914	F	3
Ovary	123.73	SRS1115948	Holstein	Bos taurus	PRJNA298914	F	2
Ovary	168.415	SRS1115947	Holstein	Bos taurus	PRJNA298914	F	2
Ovary	84.0701	SRS1115946	Holstein	Bos taurus	PRJNA298914	F	2
Ovary	131.211	SRS1115945	Holstein	Bos taurus	PRJNA298914	F	3
Ovary	78.3078	SRS1115944	Holstein	Bos taurus	PRJNA298914	F	2
Ovary	300.209	SRS1115943	Holstein	Bos taurus	PRJNA298914	F	2
Ovary	0	SRS1098263	Holstein	Bos taurus	PRJNA297704	F	0	0	0	PAIRED
Ovary	0	SRS1098264	Holstein	Bos taurus	PRJNA297704	F	0	0	0	PAIRED
Ovary	0	SRS1098265	Holstein	Bos taurus	PRJNA297704	F	0	0	0	PAIRED
Ovary	0	SRS1098260	Holstein	Bos taurus	PRJNA297704	F	0	0	0	PAIRED
Ovary	0	SRS1098261	Holstein	Bos taurus	PRJNA297704	F	0	0	0	PAIRED
Ovary	0	SRS1098262	Holstein	Bos taurus	PRJNA297704	F	0	0	0	PAIRED
Ileocecal_valve	21.4106	SRS1009700	Holstein	Bos taurus	PRJNA290388	F	7
Ileocecal_valve	5.91237	SRS1009783	Holstein	Bos taurus	PRJNA290388	F	2
Ileocecal_valve	4.95306	SRS1009784	Holstein	Bos taurus	PRJNA290388	F	2
Ileocecal_valve	10.4088	SRS1008658	Holstein	Bos taurus	PRJNA290388	F	2
Ileocecal_valve	26.3325	SRS1009169	Holstein	Bos taurus	PRJNA290388	F	2
Ileocecal_valve	19.349	SRS1009171	Holstein	Bos taurus	PRJNA290388	F	3
Ileocecal_valve	20.3851	SRS1009200	Holstein	Bos taurus	PRJNA290388	F	4
Ileocecal_valve	15.3875	SRS1009203	Holstein	Bos taurus	PRJNA290388	F	2
Ileocecal_valve	18.5733	SRS1009324	Holstein	Bos taurus	PRJNA290388	F	2
Ileocecal_valve	14.8637	SRS1009322	Holstein	Bos taurus	PRJNA290388	F	2
Ileocecal_valve	12.2525	SRS1009452	Holstein	Bos taurus	PRJNA290388	F	1
Ileocecal_valve	7.13227	SRS1009464	Holstein	Bos taurus	PRJNA290388	F	2
Ileocecal_valve	14.583	SRS1009489	Holstein	Bos taurus	PRJNA290388	F	2
Ileocecal_valve	15.056	SRS1009490	Holstein	Bos taurus	PRJNA290388	F	2
Ileocecal_valve	21.212	SRS1009699	Holstein	Bos taurus	PRJNA290388	F	6
Adrenal	22.9875	SRS625421	Holstein	Bos taurus	PRJNA251439	F	9
Skin	96.278	SRS625408	Holstein	Bos taurus	PRJNA251439	F	257
Blood	0	SRS625435	Holstein	Bos taurus	PRJNA251439	F	8
Caudal_lobe	1.65102	SRS625422	Holstein	Bos taurus	PRJNA251439	F	8
Cerebellum	1.83955	SRS625423	Holstein	Bos taurus	PRJNA251439	F	8
Heart	5.23819	SRS625424	Holstein	Bos taurus	PRJNA251439	F	9
Lymph_node	23.3994	SRS625427	Holstein	Bos taurus	PRJNA251439	F	7
Lung	54.0414	SRS625426	Holstein	Bos taurus	PRJNA251439	F	9
Mammary	9.48131	SRS625428	Holstein	Bos taurus	PRJNA251439	F	672
Ovary	254.035	SRS625430	Holstein	Bos taurus	PRJNA251439	F	7
Muscle	8.56719	SRS625429	Holstein	Bos taurus	PRJNA251439	F	8
Spleen	31.6619	SRS625431	Holstein	Bos taurus	PRJNA251439	F	6
Thymus	16.7238	SRS625432	Holstein	Bos taurus	PRJNA251439	F	11
Thyroid	37.5712	SRS625433	Holstein	Bos taurus	PRJNA251439	F	14
Tongue	13.0851	SRS625434	Holstein	Bos taurus	PRJNA251439	F	7
Skin	203.867	SRS625409	Holstein	Bos taurus	PRJNA251439	F	9
Uterus	701.232	SRS502923	Holstein	Bos taurus	PRJNA228929	F	6
Uterus	390.09	SRS502924	Holstein	Bos taurus	PRJNA228929	F	3
Uterus	885.774	SRS502925	Holstein	Bos taurus	PRJNA228929	F	6
Uterus	763.637	SRS502926	Holstein	Bos taurus	PRJNA228929	F	3
Uterus	541.128	SRS502927	Holstein	Bos taurus	PRJNA228929	F	5
Uterus	800.327	SRS502928	Holstein	Bos taurus	PRJNA228929	F	5
Uterus	354.427	SRS502929	Holstein	Bos taurus	PRJNA228929	F	3
Uterus	893.895	SRS502930	Holstein	Bos taurus	PRJNA228929	F	5
Uterus	620.926	SRS502931	Holstein	Bos taurus	PRJNA228929	F	3
Uterus	694.901	SRS502932	Holstein	Bos taurus	PRJNA228929	F	5
Uterus	409.41	SRS502933	Holstein	Bos taurus	PRJNA228929	F	3
Uterus	839.361	SRS502934	Holstein	Bos taurus	PRJNA228929	F	6
Uterus	390.031	SRS502935	Holstein	Bos taurus	PRJNA228929	F	3
Uterus	498.991	SRS502936	Holstein	Bos taurus	PRJNA228929	F	3
Blood	0	SRS454432	Holstein	Bos taurus	PRJNA210317	F	1
Skin	0	SRS373135	Holstein	Bos taurus	PRJNA178260	F	1
Skin	0	SRS373136	Holstein	Bos taurus	PRJNA178260	F	1
Skin	0	SRS373137	Holstein	Bos taurus	PRJNA178260	F	1
Skin	0	SRS373138	Holstein	Bos taurus	PRJNA178260	F	964
Skin	0	SRS373139	Holstein	Bos taurus	PRJNA178260	F	1
Skin	0	SRS373140	Holstein	Bos taurus	PRJNA178260	F	844
Skin	0	SRS373141	Holstein	Bos taurus	PRJNA178260	F	1
Skin	0	SRS373142	Holstein	Bos taurus	PRJNA178260	F	977
Skin	0	SRS373143	Holstein	Bos taurus	PRJNA178260	F	879
Skin	0	SRS373144	Holstein	Bos taurus	PRJNA178260	F	941
Embryo	0	SRS449613	Holstein	Bos taurus	PRJNA209041	F	1
Embryo	0	SRS449614	Holstein	Bos taurus	PRJNA209041	F	2
Embryo	0	SRS449615	Holstein	Bos taurus	PRJNA209041	F	1
Embryo	0	SRS449616	Holstein	Bos taurus	PRJNA209041	F	1
Embryo	0	SRS449617	Holstein	Bos taurus	PRJNA209041	F	1
Embryo	0	SRS449618	Holstein	Bos taurus	PRJNA209041	F	1
Embryo	0	SRS449619	Holstein	Bos taurus	PRJNA209041	F	1
Embryo	0	SRS449620	Holstein	Bos taurus	PRJNA209041	F	1
Embryo	0	SRS449622	Holstein	Bos taurus	PRJNA209041	F	1
Embryo	0	SRS449621	Holstein	Bos taurus	PRJNA209041	F	1
Embryo	0	SRS449623	Holstein	Bos taurus	PRJNA209041	F	1
Embryo	0	SRS449624	Holstein	Bos taurus	PRJNA209041	F	1
Embryo	0	SRS449625	Holstein	Bos taurus	PRJNA209041	F	1
Embryo	0	SRS449626	Holstein	Bos taurus	PRJNA209041	F	1
Embryo	0	SRS449627	Holstein	Bos taurus	PRJNA209041	F	1
Embryo	0	SRS449628	Holstein	Bos taurus	PRJNA209041	F	1
Ovary	598.813	SRS282132	Holstein	Bos taurus	PRJNA151501	F	402
Ovary	331.005	SRS282133	Holstein	Bos taurus	PRJNA151501	F	293
Ovary	619.485	SRS282134	Holstein	Bos taurus	PRJNA151501	F	155
Ovary	531.481	SRS282135	Holstein	Bos taurus	PRJNA151501	F	286
Ovary	617.349	SRS282136	Holstein	Bos taurus	PRJNA151501	F	462
Ovary	349.11	SRS282137	Holstein	Bos taurus	PRJNA151501	F	369
Ovary	656.998	SRS282138	Holstein	Bos taurus	PRJNA151501	F	483
Ovary	578.788	SRS282139	Holstein	Bos taurus	PRJNA151501	F	78
Ovary	340.1	SRS282140	Holstein	Bos taurus	PRJNA151501	F	447
Ovary	420.688	SRS282141	Holstein	Bos taurus	PRJNA151501	F	307
Ovary	586.652	SRS282142	Holstein	Bos taurus	PRJNA151501	F	469
Ovary	404.562	SRS282143	Holstein	Bos taurus	PRJNA151501	F	463
Ovary	312.197	SRS282144	Holstein	Bos taurus	PRJNA151501	F	320
Ovary	459.384	SRS282145	Holstein	Bos taurus	PRJNA151501	F	493
Ovary	525.291	SRS282146	Holstein	Bos taurus	PRJNA151501	F	164
Ovary	481.353	SRS282147	Holstein	Bos taurus	PRJNA151501	F	61
Ovary	666.208	SRS282148	Holstein	Bos taurus	PRJNA151501	F	407
Ovary	487.374	SRS282149	Holstein	Bos taurus	PRJNA151501	F	419
Ovary	391.898	SRS282150	Holstein	Bos taurus	PRJNA151501	F	405
Ovary	360.566	SRS282151	Holstein	Bos taurus	PRJNA151501	F	281
Ovary	475.519	SRS282152	Holstein	Bos taurus	PRJNA151501	F	239
Ovary	477.167	SRS282153	Holstein	Bos taurus	PRJNA151501	F	489
Ovary	643.238	SRS282154	Holstein	Bos taurus	PRJNA151501	F	202
Ovary	807.05	SRS282155	Holstein	Bos taurus	PRJNA151501	F	306
Ovary	879.886	SRS282156	Holstein	Bos taurus	PRJNA151501	F	427
Ovary	787.303	SRS282157	Holstein	Bos taurus	PRJNA151501	F	207
Ovary	683.931	SRS282158	Holstein	Bos taurus	PRJNA151501	F	252
Ovary	601.136	SRS282159	Holstein	Bos taurus	PRJNA151501	F	448
Ovary	1112.43	SRS282160	Holstein	Bos taurus	PRJNA151501	F	483
Ovary	1139.42	SRS282161	Holstein	Bos taurus	PRJNA151501	F	225
Ovary	1357.57	SRS282162	Holstein	Bos taurus	PRJNA151501	F	126
Ovary	1194.91	SRS282163	Holstein	Bos taurus	PRJNA151501	F	483
Ovary	788.817	SRS282164	Holstein	Bos taurus	PRJNA151501	F	189
Liver	12.1694	SRS310830	Holstein	Bos taurus	PRJNA161857	F	794
Liver	8.09514	SRS310831	Holstein	Bos taurus	PRJNA161857	F	442
Liver	3.74589	SRS310832	Holstein	Bos taurus	PRJNA161857	F	411
Liver	4.51913	SRS310833	Holstein	Bos taurus	PRJNA161857	F	713
Liver	7.90398	SRS310834	Holstein	Bos taurus	PRJNA161857	F	844
Liver	15.8726	SRS310835	Holstein	Bos taurus	PRJNA161857	F	887
Liver	10.7242	SRS310836	Holstein	Bos taurus	PRJNA161857	F	474
Liver	0	SRS310837	Holstein	Bos taurus	PRJNA161857	F	543
Liver	6.98359	SRS310838	Holstein	Bos taurus	PRJNA161857	F	1
Liver	7.5594	SRS310839	Holstein	Bos taurus	PRJNA161857	F	894
Liver	8.5203	SRS310840	Holstein	Bos taurus	PRJNA161857	F	803
Ovary	11.5862	SRS282100	Holstein	Bos taurus	PRJNA151501	F	190
Ovary	22.6092	SRS282101	Holstein	Bos taurus	PRJNA151501	F	159
Ovary	3.39808	SRS282102	Holstein	Bos taurus	PRJNA151501	F	256
Ovary	32.1646	SRS282103	Holstein	Bos taurus	PRJNA151501	F	337
Ovary	13.7621	SRS282104	Holstein	Bos taurus	PRJNA151501	F	167
Ovary	4.99911	SRS282105	Holstein	Bos taurus	PRJNA151501	F	352
Ovary	18.6772	SRS282106	Holstein	Bos taurus	PRJNA151501	F	330
Ovary	20.7688	SRS282107	Holstein	Bos taurus	PRJNA151501	F	256
Ovary	0.658141	SRS282108	Holstein	Bos taurus	PRJNA151501	F	174
Ovary	14.6472	SRS282109	Holstein	Bos taurus	PRJNA151501	F	161
Ovary	6.68101	SRS282110	Holstein	Bos taurus	PRJNA151501	F	195
Ovary	15.3076	SRS282111	Holstein	Bos taurus	PRJNA151501	F	261
Ovary	3.06855	SRS282112	Holstein	Bos taurus	PRJNA151501	F	347
Ovary	12.0009	SRS282113	Holstein	Bos taurus	PRJNA151501	F	121
Ovary	2.96868	SRS282114	Holstein	Bos taurus	PRJNA151501	F	275
Ovary	4.05273	SRS282115	Holstein	Bos taurus	PRJNA151501	F	280
Ovary	2.20925	SRS282116	Holstein	Bos taurus	PRJNA151501	F	307
Ovary	15.1773	SRS282117	Holstein	Bos taurus	PRJNA151501	F	185
Ovary	2.93406	SRS282118	Holstein	Bos taurus	PRJNA151501	F	193
Ovary	7.73525	SRS282119	Holstein	Bos taurus	PRJNA151501	F	269
Ovary	3.96971	SRS282120	Holstein	Bos taurus	PRJNA151501	F	322
Ovary	4.64132	SRS282121	Holstein	Bos taurus	PRJNA151501	F	380
Ovary	19.2544	SRS282122	Holstein	Bos taurus	PRJNA151501	F	170
Ovary	45.5527	SRS282123	Holstein	Bos taurus	PRJNA151501	F	199
Ovary	0	SRS282124	Holstein	Bos taurus	PRJNA151501	F	28
Ovary	31.6658	SRS282125	Holstein	Bos taurus	PRJNA151501	F	325
Ovary	34.7671	SRS282126	Holstein	Bos taurus	PRJNA151501	F	170
Ovary	31.7216	SRS282127	Holstein	Bos taurus	PRJNA151501	F	200
Ovary	13.464	SRS282128	Holstein	Bos taurus	PRJNA151501	F	109
Ovary	4.49087	SRS282129	Holstein	Bos taurus	PRJNA151501	F	45
Ovary	25.1372	SRS282130	Holstein	Bos taurus	PRJNA151501	F	319
Ovary	16.0756	SRS282131	Holstein	Bos taurus	PRJNA151501	F	343
Oviduct	0	SRS4174199	Holstein	Bos taurus	PRJNA510799	F	4
Oviduct	0	SRS4174200	Holstein	Bos taurus	PRJNA510799	F	3
Oviduct	0	SRS4174201	Holstein	Bos taurus	PRJNA510799	F	5
Oviduct	0	SRS4174202	Holstein	Bos taurus	PRJNA510799	F	4
Oviduct	0	SRS4174203	Holstein	Bos taurus	PRJNA510799	F	4
Oviduct	0	SRS4174204	Holstein	Bos taurus	PRJNA510799	F	4
Oviduct	0	SRS4174205	Holstein	Bos taurus	PRJNA510799	F	3
Oviduct	0	SRS4174206	Holstein	Bos taurus	PRJNA510799	F	3
Oviduct	0	SRS4174207	Holstein	Bos taurus	PRJNA510799	F	3
Oviduct	0	SRS4174208	Holstein	Bos taurus	PRJNA510799	F	5
Oviduct	0	SRS4174209	Holstein	Bos taurus	PRJNA510799	F	4
Oviduct	0	SRS4174210	Holstein	Bos taurus	PRJNA510799	F	5
Oviduct	0.022452	SRS4174211	Holstein	Bos taurus	PRJNA510799	F	4
Oviduct	0	SRS4174212	Holstein	Bos taurus	PRJNA510799	F	5
Oviduct	0	SRS4174213	Holstein	Bos taurus	PRJNA510799	F	2
Oviduct	0	SRS4174214	Holstein	Bos taurus	PRJNA510799	F	3
Oviduct	0	SRS4174215	Holstein	Bos taurus	PRJNA510799	F	1
Oviduct	0	SRS4174216	Holstein	Bos taurus	PRJNA510799	F	2
Oviduct	0	SRS4174217	Holstein	Bos taurus	PRJNA510799	F	4
Oviduct	0	SRS4174218	Holstein	Bos taurus	PRJNA510799	F	4
Oviduct	0	SRS4174219	Holstein	Bos taurus	PRJNA510799	F	3
Oviduct	0	SRS4174220	Holstein	Bos taurus	PRJNA510799	F	4
Oviduct	0	SRS4174221	Holstein	Bos taurus	PRJNA510799	F	4
Oviduct	0	SRS4174222	Holstein	Bos taurus	PRJNA510799	F	4
Oviduct	0	SRS4174223	Holstein	Bos taurus	PRJNA510799	F	4
Oviduct	0	SRS4174224	Holstein	Bos taurus	PRJNA510799	F	4
Oviduct	0	SRS4174225	Holstein	Bos taurus	PRJNA510799	F	7
Oviduct	0	SRS4174226	Holstein	Bos taurus	PRJNA510799	F	4
Oviduct	0	SRS4174227	Holstein	Bos taurus	PRJNA510799	F	4
Oviduct	0	SRS4174228	Holstein	Bos taurus	PRJNA510799	F	4
Oviduct	0	SRS4174229	Holstein	Bos taurus	PRJNA510799	F	4
Oviduct	0	SRS4174230	Holstein	Bos taurus	PRJNA510799	F	4
Oviduct	0	SRS4174231	Holstein	Bos taurus	PRJNA510799	F	4
Oviduct	0	SRS4174232	Holstein	Bos taurus	PRJNA510799	F	3
Oviduct	0	SRS4174233	Holstein	Bos taurus	PRJNA510799	F	3
Oviduct	0	SRS4174234	Holstein	Bos taurus	PRJNA510799	F	2
Oviduct	0	SRS4174235	Holstein	Bos taurus	PRJNA510799	F	4
Oviduct	0	SRS4174236	Holstein	Bos taurus	PRJNA510799	F	3
Oviduct	0	SRS4174237	Holstein	Bos taurus	PRJNA510799	F	4
Oviduct	0	SRS4174238	Holstein	Bos taurus	PRJNA510799	F	2
Oviduct	0	SRS4174239	Holstein	Bos taurus	PRJNA510799	F	4
Oviduct	0	SRS4174240	Holstein	Bos taurus	PRJNA510799	F	4
Oviduct	0	SRS4174241	Holstein	Bos taurus	PRJNA510799	F	4
Oviduct	0	SRS4174242	Holstein	Bos taurus	PRJNA510799	F	3
Oviduct	0	SRS4174243	Holstein	Bos taurus	PRJNA510799	F	4
Oviduct	0	SRS4174244	Holstein	Bos taurus	PRJNA510799	F	3
Oviduct	0	SRS4174245	Holstein	Bos taurus	PRJNA510799	F	4
Oviduct	0	SRS4174246	Holstein	Bos taurus	PRJNA510799	F	4
Oviduct	0	SRS4174247	Holstein	Bos taurus	PRJNA510799	F	4
Oviduct	0	SRS4174248	Holstein	Bos taurus	PRJNA510799	F	4
Oviduct	0	SRS4174249	Holstein	Bos taurus	PRJNA510799	F	3
Oviduct	0.038137	SRS4174250	Holstein	Bos taurus	PRJNA510799	F	4
Oviduct	0	SRS4174251	Holstein	Bos taurus	PRJNA510799	F	4
Oviduct	0	SRS4174252	Holstein	Bos taurus	PRJNA510799	F	3
Oviduct	0	SRS4174253	Holstein	Bos taurus	PRJNA510799	F	4
Oviduct	0	SRS4174254	Holstein	Bos taurus	PRJNA510799	F	3
Mammary	18.461	SRS4184048	Holstein	Bos taurus	PRJNA511558	F	13
Mammary	39.1587	SRS4184049	Holstein	Bos taurus	PRJNA511558	F	14
Mammary	5.22371	SRS4184051	Holstein	Bos taurus	PRJNA511558	F	12
Mammary	26.9649	SRS4184050	Holstein	Bos taurus	PRJNA511558	F	12
Mammary	1.89523	SRS4184054	Holstein	Bos taurus	PRJNA511558	F	13
Mammary	6.5041	SRS4184046	Holstein	Bos taurus	PRJNA511558	F	14
Mammary	1.63697	SRS4184047	Holstein	Bos taurus	PRJNA511558	F	12
Blood	0	SRS4078122	Holstein	Bos taurus	PRJNA506960	F	7
Blood	0	SRS4078123	Holstein	Bos taurus	PRJNA506960	F	8
Blood	0	SRS4078124	Holstein	Bos taurus	PRJNA506960	F	8
Blood	0	SRS4078125	Holstein	Bos taurus	PRJNA506960	F	7
Blood	0	SRS4078126	Holstein	Bos taurus	PRJNA506960	F	9
Blood	0	SRS4078127	Holstein	Bos taurus	PRJNA506960	F	8
Mammary	71.7436	SRS3725427	Holstein	Bos taurus	PRJNA488483	F	12
Mammary	55.8782	SRS3725428	Holstein	Bos taurus	PRJNA488483	F	13
Mammary	51.2845	SRS3725431	Holstein	Bos taurus	PRJNA488483	F	12
Mammary	81.5921	SRS3725429	Holstein	Bos taurus	PRJNA488483	F	10
Mammary	80.5806	SRS3725430	Holstein	Bos taurus	PRJNA488483	F	11
Mammary	44.8581	SRS3725432	Holstein	Bos taurus	PRJNA488483	F	11
Mammary	17.792	SRS3594417	Holstein	Bos taurus	PRJNA482783	F	17
Mammary	30.2124	SRS3594412	Holstein	Bos taurus	PRJNA482783	F	15
Mammary	4.35123	SRS2642682	Holstein	Bos taurus	PRJNA416150	F	45
Blood	1.35877	SRS2339947	Holstein	Bos taurus	PRJNA392196	F	11
Mammary	8.20877	SRS2339956	Holstein	Bos taurus	PRJNA392196	F	9
Blood	1.30121	SRS2339949	Holstein	Bos taurus	PRJNA392196	F	11
Mammary	344.281	SRS2339955	Holstein	Bos taurus	PRJNA392196	F	46
Blood	2.73357	SRS2339953	Holstein	Bos taurus	PRJNA392196	F	9
Mammary	99.1694	SRS2339954	Holstein	Bos taurus	PRJNA392196	F	11
Blood	1.17009	SRS2339950	Holstein	Bos taurus	PRJNA392196	F	4
Mammary	21.2941	SRS2339958	Holstein	Bos taurus	PRJNA392196	F	12
Blood	1.51224	SRS2339948	Holstein	Bos taurus	PRJNA392196	F	3
Mammary	117.624	SRS2339946	Holstein	Bos taurus	PRJNA392196	F	17
Blood	1.53132	SRS2339941	Holstein	Bos taurus	PRJNA392196	F	11
Mammary	23.1619	SRS2339944	Holstein	Bos taurus	PRJNA392196	F	10
Blood	0	SRS2335351	Holstein	Bos taurus	PRJNA392196	F	3
Liver	2.94671	SRS2335349	Holstein	Bos taurus	PRJNA392196	F	2
Blood	0.151055	SRS2335348	Holstein	Bos taurus	PRJNA392196	F	3
Liver	6.62755	SRS2335347	Holstein	Bos taurus	PRJNA392196	F	3
Blood	0	SRS2335354	Holstein	Bos taurus	PRJNA392196	F	3
Liver	2.10592	SRS2335353	Holstein	Bos taurus	PRJNA392196	F	3
Blood	0	SRS2335352	Holstein	Bos taurus	PRJNA392196	F	3
Liver	5.22088	SRS2335350	Holstein	Bos taurus	PRJNA392196	F	3
Blood	0	SRS2335345	Holstein	Bos taurus	PRJNA392196	F	3
Liver	3.86904	SRS2335346	Holstein	Bos taurus	PRJNA392196	F	2
Blood	0	SRS2335317	Holstein	Bos taurus	PRJNA392196	F	3
Liver	1.74804	SRS2335320	Holstein	Bos taurus	PRJNA392196	F	2
Blood	0	SRS2335319	Holstein	Bos taurus	PRJNA392196	F	2
Liver	3.14735	SRS2335318	Holstein	Bos taurus	PRJNA392196	F	2
Blood	0	SRS2335322	Holstein	Bos taurus	PRJNA392196	F	4
Liver	3.49418	SRS2335321	Holstein	Bos taurus	PRJNA392196	F	2
Blood	0	SRS2335324	Holstein	Bos taurus	PRJNA392196	F	2
Liver	2.81244	SRS2335323	Holstein	Bos taurus	PRJNA392196	F	3
Blood	0	SRS2335316	Holstein	Bos taurus	PRJNA392196	F	2
Liver	3.26716	SRS2335315	Holstein	Bos taurus	PRJNA392196	F	2
Blood	0	SRS2335335	Holstein	Bos taurus	PRJNA392196	F	3
Liver	3.98284	SRS2335337	Holstein	Bos taurus	PRJNA392196	F	4
Blood	0	SRS2335336	Holstein	Bos taurus	PRJNA392196	F	4
Liver	3.06327	SRS2335338	Holstein	Bos taurus	PRJNA392196	F	3
Blood	0	SRS2335339	Holstein	Bos taurus	PRJNA392196	F	3
Liver	2.13861	SRS2335341	Holstein	Bos taurus	PRJNA392196	F	2
Blood	0	SRS2335340	Holstein	Bos taurus	PRJNA392196	F	3
Liver	2.08859	SRS2335342	Holstein	Bos taurus	PRJNA392196	F	3
Blood	0.062566	SRS2335343	Holstein	Bos taurus	PRJNA392196	F	3
Liver	5.02748	SRS2335344	Holstein	Bos taurus	PRJNA392196	F	4
Blood	0	SRS2335327	Holstein	Bos taurus	PRJNA392196	F	3
Liver	3.90281	SRS2335328	Holstein	Bos taurus	PRJNA392196	F	2
Blood	0	SRS2335326	Holstein	Bos taurus	PRJNA392196	F	3
Liver	2.73544	SRS2335325	Holstein	Bos taurus	PRJNA392196	F	2
Blood	0.161154	SRS2335332	Holstein	Bos taurus	PRJNA392196	F	3
Liver	3.2812	SRS2335331	Holstein	Bos taurus	PRJNA392196	F	2
Blood	0.171026	SRS2335329	Holstein	Bos taurus	PRJNA392196	F	3
Liver	6.56633	SRS2335330	Holstein	Bos taurus	PRJNA392196	F	2
Blood	0	SRS2335334	Holstein	Bos taurus	PRJNA392196	F	3
Liver	2.81808	SRS2335333	Holstein	Bos taurus	PRJNA392196	F	2
Blood	0	SRS2301983	Holstein	Bos taurus	PRJNA384712	F	1
Blood	0	SRS2301982	Holstein	Bos taurus	PRJNA384712	F	1
Blood	0.360732	SRS2301981	Holstein	Bos taurus	PRJNA384712	F	1
Blood	0.13734	SRS2301980	Holstein	Bos taurus	PRJNA384712	F	2
Blood	0.068124	SRS2301979	Holstein	Bos taurus	PRJNA384712	F	2
Blood	0	SRS2301978	Holstein	Bos taurus	PRJNA384712	F	1
Blood	0	SRS2301977	Holstein	Bos taurus	PRJNA384712	F	1
Blood	0	SRS2301976	Holstein	Bos taurus	PRJNA384712	F	1
Blood	0	SRS2301975	Holstein	Bos taurus	PRJNA384712	F	1
Blood	0.202099	SRS2301965	Holstein	Bos taurus	PRJNA384712	F	1
Blood	0	SRS2301964	Holstein	Bos taurus	PRJNA384712	F	1
Blood	0	SRS2301963	Holstein	Bos taurus	PRJNA384712	F	1
Embryo	0	SRS2088610	Holstein	Bos taurus	PRJNA381090	F	1
Embryo	0	SRS2088609	Holstein	Bos taurus	PRJNA381090	F	1
Embryo	0	SRS2088608	Holstein	Bos taurus	PRJNA381090	F	1
Embryo	0	SRS2088613	Holstein	Bos taurus	PRJNA381090	F	1
Embryo	0	SRS2088612	Holstein	Bos taurus	PRJNA381090	F	1
Embryo	0	SRS2088611	Holstein	Bos taurus	PRJNA381090	F	1
Embryo	0	SRS1957872	Holstein	Bos taurus	PRJNA371230	F	758
Embryo	0	SRS1957871	Holstein	Bos taurus	PRJNA371230	F	3
Embryo	0	SRS1957870	Holstein	Bos taurus	PRJNA371230	F	3
Embryo	0	SRS1957869	Holstein	Bos taurus	PRJNA371230	F	3
Embryo	0	SRS1957876	Holstein	Bos taurus	PRJNA371230	F	4
Embryo	0	SRS1957875	Holstein	Bos taurus	PRJNA371230	F	3
Embryo	0	SRS1957874	Holstein	Bos taurus	PRJNA371230	F	4
Embryo	0	SRS1957873	Holstein	Bos taurus	PRJNA371230	F	643
Embryo	0	SRS1957880	Holstein	Bos taurus	PRJNA371230	F	3
Embryo	0	SRS1957879	Holstein	Bos taurus	PRJNA371230	F	2
Embryo	0	SRS1957878	Holstein	Bos taurus	PRJNA371230	F	3
Embryo	0	SRS1957877	Holstein	Bos taurus	PRJNA371230	F	3
Conceptus	0	SRS1614627	Holstein	Bos taurus	PRJNA338805	F	3
Conceptus	0	SRS1614628	Holstein	Bos taurus	PRJNA338805	F	3
Conceptus	0	SRS1614629	Holstein	Bos taurus	PRJNA338805	F	4
Conceptus	0	SRS1614630	Holstein	Bos taurus	PRJNA338805	F	3
Conceptus	0	SRS1614631	Holstein	Bos taurus	PRJNA338805	F	4
Conceptus	0	SRS1614632	Holstein	Bos taurus	PRJNA338805	F	3
Conceptus	0	SRS1614633	Holstein	Bos taurus	PRJNA338805	F	3
Conceptus	1.87083	SRS1614634	Holstein	Bos taurus	PRJNA338805	F	3
Conceptus	0	SRS1614635	Holstein	Bos taurus	PRJNA338805	F	4
Conceptus	0	SRS1614636	Holstein	Bos taurus	PRJNA338805	F	3
Conceptus	0	SRS1614637	Holstein	Bos taurus	PRJNA338805	F	3
Conceptus	0	SRS1614638	Holstein	Bos taurus	PRJNA338805	F	3
Conceptus	0	SRS1614639	Holstein	Bos taurus	PRJNA338805	F	3
Conceptus	0	SRS1614626	Holstein	Bos taurus	PRJNA338805	F	3
Conceptus	0	SRS1614624	Holstein	Bos taurus	PRJNA338805	F	2
Conceptus	0	SRS1614625	Holstein	Bos taurus	PRJNA338805	F	3
Ovary	0	SRS1541678	Holstein	Bos taurus	PRJNA327905	F	8
Ovary	0	SRS1552109	Holstein	Bos taurus	PRJNA328360	F	10
Ovary	0	SRS1541679	Holstein	Bos taurus	PRJNA327905	F	8
Ovary	0	SRS1552119	Holstein	Bos taurus	PRJNA328360	F	10
Ovary	0	SRS1552120	Holstein	Bos taurus	PRJNA328360	F	9
Ovary	0	SRS1541680	Holstein	Bos taurus	PRJNA327905	F	8
Ovary	0	SRS1541684	Holstein	Bos taurus	PRJNA327905	F	8
Ovary	0	SRS1541685	Holstein	Bos taurus	PRJNA327905	F	7
Ovary	0	SRS1541683	Holstein	Bos taurus	PRJNA327905	F	10
Ovary	0	SRS1552121	Holstein	Bos taurus	PRJNA328360	F	12
Ovary	0	SRS1552122	Holstein	Bos taurus	PRJNA328360	F	10
Ovary	0	SRS1552123	Holstein	Bos taurus	PRJNA328360	F	9
Mammary	199.097	SRS1402812	Holstein	Bos taurus	PRJNA318751	F	0	0	0	SINGLE
Mammary	34.1719	SRS1402827	Holstein	Bos taurus	PRJNA318751	F	6
Mammary	385.466	SRS1402728	Holstein	Bos taurus	PRJNA318751	F	4
Mammary	358.446	SRS1402749	Holstein	Bos taurus	PRJNA318751	F	4
Mammary	371.477	SRS1401130	Holstein	Bos taurus	PRJNA318751	F	5
Mammary	228.815	SRS1402616	Holstein	Bos taurus	PRJNA318751	F	5
Uterus	1583.3	SRS1250925	Holstein	Bos taurus	PRJNA309050	F	7
Uterus	1215.03	SRS1250884	Holstein	Bos taurus	PRJNA309050	F	4
Uterus	1641.52	SRS1250917	Holstein	Bos taurus	PRJNA309050	F	6
Uterus	1340.14	SRS1250924	Holstein	Bos taurus	PRJNA309050	F	3
Uterus	1595.98	SRS1250927	Holstein	Bos taurus	PRJNA309050	F	6
Ovary	200.542	SRS951439	Holstein	Bos taurus	PRJNA285675	F	3
Ovary	167.957	SRS951447	Holstein	Bos taurus	PRJNA285675	F	3
Ovary	134.463	SRS951453	Holstein	Bos taurus	PRJNA285675	F	3
Ovary	136.208	SRS951454	Holstein	Bos taurus	PRJNA285675	F	2
Ovary	123.752	SRS951456	Holstein	Bos taurus	PRJNA285675	F	2
Ovary	168.448	SRS951462	Holstein	Bos taurus	PRJNA285675	F	2
Ovary	84.0852	SRS951463	Holstein	Bos taurus	PRJNA285675	F	2
Ovary	96.1493	SRS951450	Holstein	Bos taurus	PRJNA285675	F	2
Ovary	116.909	SRS951455	Holstein	Bos taurus	PRJNA285675	F	3
Ovary	131.238	SRS951464	Holstein	Bos taurus	PRJNA285675	F	3
Ovary	78.3228	SRS951465	Holstein	Bos taurus	PRJNA285675	F	2
Ovary	300.287	SRS951466	Holstein	Bos taurus	PRJNA285675	F	2
Uterus	208.548	SRS951410	Holstein	Bos taurus	PRJNA285675	F	2
Uterus	321.623	SRS951430	Holstein	Bos taurus	PRJNA285675	F	2
Uterus	745.36	SRS951432	Holstein	Bos taurus	PRJNA285675	F	2
Uterus	520.441	SRS951437	Holstein	Bos taurus	PRJNA285675	F	3
Uterus	637.834	SRS951411	Holstein	Bos taurus	PRJNA285675	F	2
Uterus	364.374	SRS951417	Holstein	Bos taurus	PRJNA285675	F	2
Uterus	510.497	SRS951420	Holstein	Bos taurus	PRJNA285675	F	3
Uterus	993.018	SRS951425	Holstein	Bos taurus	PRJNA285675	F	2
Uterus	396.611	SRS951431	Holstein	Bos taurus	PRJNA285675	F	3
Uterus	584.587	SRS951436	Holstein	Bos taurus	PRJNA285675	F	3
Uterus	358.074	SRS951413	Holstein	Bos taurus	PRJNA285675	F	2
Uterus	615.592	SRS951423	Holstein	Bos taurus	PRJNA285675	F	2
Uterus	490.481	SRS951426	Holstein	Bos taurus	PRJNA285675	F	2
Uterus	548.687	SRS951427	Holstein	Bos taurus	PRJNA285675	F	2
Uterus	756.151	SRS873354	Holstein	Bos taurus	PRJNA278053	F	3
Uterus	135.689	SRS873353	Holstein	Bos taurus	PRJNA278053	F	3
Uterus	296.167	SRS873352	Holstein	Bos taurus	PRJNA278053	F	2
Uterus	176.88	SRS873351	Holstein	Bos taurus	PRJNA278053	F	3
Uterus	565.989	SRS873350	Holstein	Bos taurus	PRJNA278053	F	3
Uterus	52.921	SRS873349	Holstein	Bos taurus	PRJNA278053	F	3
Uterus	411.448	SRS873348	Holstein	Bos taurus	PRJNA278053	F	3
Uterus	637.711	SRS873346	Holstein	Bos taurus	PRJNA278053	F	3
Uterus	920.302	SRS873344	Holstein	Bos taurus	PRJNA278053	F	3
Uterus	438.326	SRS873343	Holstein	Bos taurus	PRJNA278053	F	3
Uterus	595.619	SRS873342	Holstein	Bos taurus	PRJNA278053	F	3
Uterus	234.562	SRS873340	Holstein	Bos taurus	PRJNA278053	F	2
Uterus	467.623	SRS873347	Holstein	Bos taurus	PRJNA278053	F	3
Uterus	312.43	SRS873341	Holstein	Bos taurus	PRJNA278053	F	3
Uterus	922.733	SRS873339	Holstein	Bos taurus	PRJNA278053	F	3
Uterus	530.615	SRS873338	Holstein	Bos taurus	PRJNA278053	F	4
Uterus	545.399	SRS873337	Holstein	Bos taurus	PRJNA278053	F	3
Uterus	544.626	SRS873345	Holstein	Bos taurus	PRJNA278053	F	3
Uterus	795.355	SRS873336	Holstein	Bos taurus	PRJNA278053	F	3
Uterus	766.011	SRS873335	Holstein	Bos taurus	PRJNA278053	F	4
Uterus	619.356	SRS873334	Holstein	Bos taurus	PRJNA278053	F	3
Uterus	1169.79	SRS873332	Holstein	Bos taurus	PRJNA278053	F	4
Uterus	525.05	SRS873333	Holstein	Bos taurus	PRJNA278053	F	3
Uterus	433.806	SRS873331	Holstein	Bos taurus	PRJNA278053	F	3
Uterus	815.354	SRS873329	Holstein	Bos taurus	PRJNA278053	F	3
Uterus	588.256	SRS873330	Holstein	Bos taurus	PRJNA278053	F	3
Uterus	55.9457	SRS873328	Holstein	Bos taurus	PRJNA278053	F	3
Uterus	399.341	SRS873327	Holstein	Bos taurus	PRJNA278053	F	3
Uterus	552.459	SRS873326	Holstein	Bos taurus	PRJNA278053	F	3
Uterus	564.76	SRS873325	Holstein	Bos taurus	PRJNA278053	F	4
Liver	2.85402	SRS718145	Holstein	Bos taurus	PRJNA263327	F	4
Liver	2.32862	SRS718223	Holstein	Bos taurus	PRJNA263327	F	4
Liver	4.40533	SRS718146	Holstein	Bos taurus	PRJNA263327	F	5
Liver	3.75446	SRS718147	Holstein	Bos taurus	PRJNA263327	F	4
Liver	2.19272	SRS718148	Holstein	Bos taurus	PRJNA263327	F	4
Liver	4.77096	SRS718149	Holstein	Bos taurus	PRJNA263327	F	5
Liver	4.24525	SRS718150	Holstein	Bos taurus	PRJNA263327	F	4
Liver	2.54916	SRS718151	Holstein	Bos taurus	PRJNA263327	F	5
Liver	3.38536	SRS718152	Holstein	Bos taurus	PRJNA263327	F	4
Muscle	6.83705	SRS718153	Holstein	Bos taurus	PRJNA263327	F	4
Muscle	4.07908	SRS718155	Holstein	Bos taurus	PRJNA263327	F	4
Muscle	9.40299	SRS718154	Holstein	Bos taurus	PRJNA263327	F	4
Muscle	8.63147	SRS718156	Holstein	Bos taurus	PRJNA263327	F	4
Muscle	10.9389	SRS718157	Holstein	Bos taurus	PRJNA263327	F	4
Muscle	9.22542	SRS718158	Holstein	Bos taurus	PRJNA263327	F	4
Muscle	10.1614	SRS718160	Holstein	Bos taurus	PRJNA263327	F	4
Muscle	5.10221	SRS718159	Holstein	Bos taurus	PRJNA263327	F	4
Muscle	8.9382	SRS718161	Holstein	Bos taurus	PRJNA263327	F	4
Muscle	4.72888	SRS718162	Holstein	Bos taurus	PRJNA263327	F	4
Muscle	5.40686	SRS718163	Holstein	Bos taurus	PRJNA263327	F	4
Muscle	6.62704	SRS718164	Holstein	Bos taurus	PRJNA263327	F	4
Muscle	10.2566	SRS718216	Holstein	Bos taurus	PRJNA263327	F	4
Muscle	3.11027	SRS718165	Holstein	Bos taurus	PRJNA263327	F	3
Muscle	8.60398	SRS718166	Holstein	Bos taurus	PRJNA263327	F	4
Muscle	10.8515	SRS718167	Holstein	Bos taurus	PRJNA263327	F	4
Muscle	6.82689	SRS718168	Holstein	Bos taurus	PRJNA263327	F	3
Muscle	5.53011	SRS718218	Holstein	Bos taurus	PRJNA263327	F	4
Muscle	10.7109	SRS718169	Holstein	Bos taurus	PRJNA263327	F	3
Muscle	7.99944	SRS718171	Holstein	Bos taurus	PRJNA263327	F	4
Muscle	6.25369	SRS718170	Holstein	Bos taurus	PRJNA263327	F	4
Muscle	6.63152	SRS718172	Holstein	Bos taurus	PRJNA263327	F	4
Muscle	9.83876	SRS718174	Holstein	Bos taurus	PRJNA263327	F	4
Muscle	12.81	SRS718173	Holstein	Bos taurus	PRJNA263327	F	4
Muscle	4.2742	SRS718175	Holstein	Bos taurus	PRJNA263327	F	3
Muscle	6.40852	SRS718176	Holstein	Bos taurus	PRJNA263327	F	3
Muscle	11.0343	SRS718177	Holstein	Bos taurus	PRJNA263327	F	3
Muscle	4.02105	SRS718179	Holstein	Bos taurus	PRJNA263327	F	3
Muscle	3.39308	SRS718178	Holstein	Bos taurus	PRJNA263327	F	3
Muscle	13.0802	SRS718181	Holstein	Bos taurus	PRJNA263327	F	3
Muscle	6.55633	SRS718180	Holstein	Bos taurus	PRJNA263327	F	3
Muscle	8.64865	SRS718182	Holstein	Bos taurus	PRJNA263327	F	3
Muscle	5.76439	SRS718183	Holstein	Bos taurus	PRJNA263327	F	3
Muscle	10.4337	SRS718184	Holstein	Bos taurus	PRJNA263327	F	3
Muscle	7.56368	SRS718185	Holstein	Bos taurus	PRJNA263327	F	3
Muscle	7.21783	SRS718186	Holstein	Bos taurus	PRJNA263327	F	3
Muscle	7.13147	SRS718187	Holstein	Bos taurus	PRJNA263327	F	3
Muscle	12.9768	SRS718217	Holstein	Bos taurus	PRJNA263327	F	3
Muscle	6.91936	SRS718188	Holstein	Bos taurus	PRJNA263327	F	3
Muscle	5.68815	SRS718189	Holstein	Bos taurus	PRJNA263327	F	3
Muscle	5.02663	SRS718190	Holstein	Bos taurus	PRJNA263327	F	3
Muscle	6.92263	SRS718191	Holstein	Bos taurus	PRJNA263327	F	3
Muscle	9.91318	SRS718192	Holstein	Bos taurus	PRJNA263327	F	3
Muscle	18.4596	SRS718193	Holstein	Bos taurus	PRJNA263327	F	3
Muscle	8.16337	SRS718215	Holstein	Bos taurus	PRJNA263327	F	3
Muscle	7.71149	SRS718194	Holstein	Bos taurus	PRJNA263327	F	3
Muscle	12.8035	SRS718195	Holstein	Bos taurus	PRJNA263327	F	3
Muscle	9.27874	SRS718196	Holstein	Bos taurus	PRJNA263327	F	3
Liver	3.56508	SRS718212	Holstein	Bos taurus	PRJNA263327	F	5
Liver	2.53619	SRS718110	Holstein	Bos taurus	PRJNA263327	F	4
Liver	4.8189	SRS718109	Holstein	Bos taurus	PRJNA263327	F	6
Liver	6.86201	SRS718111	Holstein	Bos taurus	PRJNA263327	F	5
Liver	3.01298	SRS718112	Holstein	Bos taurus	PRJNA263327	F	4
Liver	5.29833	SRS718113	Holstein	Bos taurus	PRJNA263327	F	4
Liver	3.67571	SRS718114	Holstein	Bos taurus	PRJNA263327	F	5
Liver	2.7146	SRS718115	Holstein	Bos taurus	PRJNA263327	F	5
Liver	6.74519	SRS718116	Holstein	Bos taurus	PRJNA263327	F	4
Liver	1.75737	SRS718213	Holstein	Bos taurus	PRJNA263327	F	5
Liver	3.40857	SRS718117	Holstein	Bos taurus	PRJNA263327	F	4
Liver	14.3917	SRS718118	Holstein	Bos taurus	PRJNA263327	F	5
Liver	2.88615	SRS718119	Holstein	Bos taurus	PRJNA263327	F	5
Liver	2.52297	SRS718120	Holstein	Bos taurus	PRJNA263327	F	6
Liver	4.76367	SRS718121	Holstein	Bos taurus	PRJNA263327	F	5
Liver	5.04814	SRS718122	Holstein	Bos taurus	PRJNA263327	F	4
Liver	3.0932	SRS718124	Holstein	Bos taurus	PRJNA263327	F	5
Liver	7.71376	SRS718123	Holstein	Bos taurus	PRJNA263327	F	4
Liver	4.91944	SRS718125	Holstein	Bos taurus	PRJNA263327	F	4
Liver	2.85359	SRS718126	Holstein	Bos taurus	PRJNA263327	F	6
Liver	2.79163	SRS718127	Holstein	Bos taurus	PRJNA263327	F	4
Liver	5.58858	SRS718128	Holstein	Bos taurus	PRJNA263327	F	4
Liver	2.68483	SRS718129	Holstein	Bos taurus	PRJNA263327	F	4
Liver	8.34087	SRS718131	Holstein	Bos taurus	PRJNA263327	F	5
Liver	2.82363	SRS718130	Holstein	Bos taurus	PRJNA263327	F	3
Liver	4.93734	SRS718132	Holstein	Bos taurus	PRJNA263327	F	3
Liver	5.24008	SRS718133	Holstein	Bos taurus	PRJNA263327	F	4
Liver	2.1041	SRS718134	Holstein	Bos taurus	PRJNA263327	F	3
Liver	4.67387	SRS718135	Holstein	Bos taurus	PRJNA263327	F	5
Liver	1.26286	SRS718136	Holstein	Bos taurus	PRJNA263327	F	3
Liver	2.64657	SRS718137	Holstein	Bos taurus	PRJNA263327	F	3
Liver	3.68716	SRS718138	Holstein	Bos taurus	PRJNA263327	F	3
Liver	2.34718	SRS718139	Holstein	Bos taurus	PRJNA263327	F	3
Liver	3.33184	SRS718140	Holstein	Bos taurus	PRJNA263327	F	3
Liver	2.17486	SRS718141	Holstein	Bos taurus	PRJNA263327	F	3
Liver	3.60266	SRS718142	Holstein	Bos taurus	PRJNA263327	F	4
Liver	5.39566	SRS718143	Holstein	Bos taurus	PRJNA263327	F	3
Liver	2.81809	SRS718221	Holstein	Bos taurus	PRJNA263327	F	4
Liver	5.76094	SRS718144	Holstein	Bos taurus	PRJNA263327	F	5
Adipose	623.458	ADIP3842	Holstein	Bos taurus	PRJNA573919	F	5
Adipose	1055.67	ADIP3886	Holstein	Bos taurus	PRJNA573919	F	5
Frontal_cortex	1.75329	FRON3842	Holstein	Bos taurus	PRJNA573919	F	5
Frontal_cortex	3.77792	FRON3886	Holstein	Bos taurus	PRJNA573919	F	5
Heart	68.5773	HEAR3842	Holstein	Bos taurus	PRJNA573919	F	6
Heart	64.8011	HEAR3886	Holstein	Bos taurus	PRJNA573919	F	5
Ileum	84.6619	ILEU3842	Holstein	Bos taurus	PRJNA573919	F	5
Ileum	151.379	ILEU3886	Holstein	Bos taurus	PRJNA573919	F	5
Kidney	11.8008	KIDN3842	Holstein	Bos taurus	PRJNA573919	F	5
Kidney	22.8106	KIDN3886	Holstein	Bos taurus	PRJNA573919	F	5
Muscle	68.4724	LDOR3842	Holstein	Bos taurus	PRJNA573919	F	5
Muscle	102.417	LDOR3886	Holstein	Bos taurus	PRJNA573919	F	5
Rumen	12.7847	Lib_Bulk_BT1	Holstein	Bos taurus	PRJNA531209	F	3
Rumen	11.7223	Lib_Bulk_BT2	Holstein	Bos taurus	PRJNA531209	F	3
Rumen	12.2375	Lib_Bulk_BT3	Holstein	Bos taurus	PRJNA531209	F	3
Rumen	5.2295	Lib_Bulk_C1	Holstein	Bos taurus	PRJNA531209	F	3
Rumen	4.16344	Lib_Bulk_C2	Holstein	Bos taurus	PRJNA531209	F	3
Rumen	6.9612	Lib_Bulk_C3	Holstein	Bos taurus	PRJNA531209	F	3
Liver	11.269	LIVE3842	Holstein	Bos taurus	PRJNA573919	F	5
Liver	27.9968	LIVE3886	Holstein	Bos taurus	PRJNA573919	F	5
Lung	160.067	LUNG3842	Holstein	Bos taurus	PRJNA573919	F	6
Lung	262.941	LUNG3886	Holstein	Bos taurus	PRJNA573919	F	5
Mammary_Lactation	24.1624	MAMP3842	Holstein	Bos taurus	PRJNA573919	F	6
Mammary_Dry	387.709	MAMP3886	Holstein	Bos taurus	PRJNA573919	F	6
Ovary	109.013	OVAR3842	Holstein	Bos taurus	PRJNA573919	F	5
Ovary	668.467	OVAR3886	Holstein	Bos taurus	PRJNA573919	F	5
Rumen	115.793	RUME3842	Holstein	Bos taurus	PRJNA573919	F	7
Rumen	91.0721	RUME3886	Holstein	Bos taurus	PRJNA573919	F	5
Spleen	52.3483	SPLE3842	Holstein	Bos taurus	PRJNA573919	F	5
Spleen	68.6994	SPLE3886	Holstein	Bos taurus	PRJNA573919	F	5
Uterus	1376.43	UTER3842	Holstein	Bos taurus	PRJNA573919	F	5
Uterus	1086.68	UTER3886	Holstein	Bos taurus	PRJNA573919	F	5
