# Supplementary material for: COL6A1 Promotes Milk Production and Fat Synthesis Through the PI3K-Akt/Insulin/AMPK/PPAR Signaling Pathways in Dairy Cattle
Source: Int J Mol Sci. 2025 Mar 3;26(5):2255. doi: 10.3390/ijms26052255 (PMC11899919; doi:10.3390/ijms26052255)
Supplement: Supplementary file 1 [file ijms-26-02255-s001.zip › Table S3.xlsx]

## Sheet: gene
Description of genes that interact with COL6A1 gene.
Gene	Description	Biological Process	Reference link
ACBP	acyl-CoA binding protein	lipid metabolism, acyl-CoA binding	https://www.ncbi.nlm.nih.gov/gene/1622
AKT1	AKT serine/threonine kinase 1	Involved in cell growth, survival, metabolism, and protein synthesis	https://www.ncbi.nlm.nih.gov/gene/207
AKT2	AKT serine/threonine kinase 2	Regulates glucose metabolism, cell growth, and survival	https://www.ncbi.nlm.nih.gov/gene/208
AKT3	AKT serine/threonine kinase 3	Modulates cell survival, differentiation, and metabolic processes	https://www.ncbi.nlm.nih.gov/gene/10000
APOA1	apolipoprotein A1	lipid metabolism, cholesterol transport	https://www.ncbi.nlm.nih.gov/gene/335
CCND1	cyclin D1	cell cycle regulation	https://www.ncbi.nlm.nih.gov/gene/595
CCND2	cyclin D2	cell cycle regulation	https://www.ncbi.nlm.nih.gov/gene/894
CCNE1	cyclin E1	cell cycle regulation	https://www.ncbi.nlm.nih.gov/gene/898
CD36	cluster of differentiation 36	fatty acid metabolism, immune response, lipid metabolism	https://www.ncbi.nlm.nih.gov/gene/948
CDK2	cyclin dependent kinase 2	cell cycle regulation	https://www.ncbi.nlm.nih.gov/gene/1017
CDK4	cyclin dependent kinase 4	cell cycle regulation	https://www.ncbi.nlm.nih.gov/gene/1019
CDK6	cyclin dependent kinase 6	cell cycle regulation	https://www.ncbi.nlm.nih.gov/gene/1021
CDKN1B	cyclin dependent kinase inhibitor 1B	cell cycle arrest, regulation of cell proliferation	https://www.ncbi.nlm.nih.gov/gene/1027
FABP3	fatty acid binding protein 3	fatty acid metabolism, intracellular fatty acid transport	https://www.ncbi.nlm.nih.gov/gene/2170
FABP4	fatty acid binding protein 4	lipid metabolism, adipocyte differentiation, fatty acid transport	https://www.ncbi.nlm.nih.gov/gene/2167
FADS1	fatty acid desaturase 1	fatty acid metabolism, polyunsaturated fatty acid biosynthesis	https://www.ncbi.nlm.nih.gov/gene/3992
GSK3B	glycogen synthase kinase 3 beta	glycogen metabolism, Wnt signaling, regulation of cell fate	https://www.ncbi.nlm.nih.gov/gene/2932
ITGA1	integrin subunit alpha 1	Involved in cell adhesion and migration, extracellular matrix interactions	https://www.ncbi.nlm.nih.gov/gene/3672
ITGA2	integrin subunit alpha 2	Plays a role in adhesion to extracellular matrix and signal transduction	https://www.ncbi.nlm.nih.gov/gene/3673
ITGA4	integrin subunit alpha 4	Involved in leukocyte adhesion and migration, immune responses	https://www.ncbi.nlm.nih.gov/gene/3676
ITGA5	integrin subunit alpha 5	Regulates cell adhesion, migration, and tissue remodeling	https://www.ncbi.nlm.nih.gov/gene/3678
ITGB1	integrin subunit beta 1	cell adhesion, integrin-mediated signaling, cell migration	https://www.ncbi.nlm.nih.gov/gene/3688
ITGB3	integrin subunit beta 3	platelet aggregation, immune response, cell adhesion	https://www.ncbi.nlm.nih.gov/gene/3690
ITGB4	integrin subunit beta 4	cell-matrix adhesion, hemidesmosome assembly	https://www.ncbi.nlm.nih.gov/gene/3691
PIK3R1	phosphoinositide-3-kinase regulatory subunit 1	signal transduction, cell growth, survival, metabolism	https://www.ncbi.nlm.nih.gov/gene/5295
PRKCI	protein kinase C iota	signal transduction, immune response, cell differentiation	https://www.ncbi.nlm.nih.gov/gene/5584
SCD	stearoyl-CoA desaturase	fatty acid metabolism, lipid biosynthesis	https://www.ncbi.nlm.nih.gov/gene/6319
SREBF1	sterol regulatory element binding transcription factor 1	lipid biosynthesis, cholesterol metabolism	https://www.ncbi.nlm.nih.gov/gene/6720
