# Supplementary material for: COL6A1 Promotes Milk Production and Fat Synthesis Through the PI3K-Akt/Insulin/AMPK/PPAR Signaling Pathways in Dairy Cattle
Source: Int J Mol Sci. 2025 Mar 3;26(5):2255. doi: 10.3390/ijms26052255 (PMC11899919; doi:10.3390/ijms26052255)
Supplement: Supplementary file 1 [file ijms-26-02255-s001.zip › Table S4.xlsx]

## Sheet: SNP identification
SNPs identification in COL6A1 gene.
SNP name	Location	Chr.	Position	Mutation	RS ID
1:g.145666746T>C	5' flanking region	1	145666746	T/C	rs135862366
1:g.145667090C>T	5' flanking region	1	145667090	C/T	rs477773706
1:g.145668599C>G	5' flanking region	1	145668599	C/G	rs382853810
1:g.145668846G>A	5' flanking region	1	145668846	G/A	rs134299884
1:g.145668918A>G	5' flanking region	1	145668918	A/G	rs135913259
1:g.145669708A>G	intron	1	145669708	A/G	rs134137302
1:g.145669859T>C	intron	1	145669859	T/C	rs210433593
1:g.145669869T>C	intron	1	145669869	T/C	rs133101037
1:g.145673966T>C	intron	1	145673966	T/C	rs442384907
1:g.145675078G>C	intron	1	145675078	G/C	rs135906064
1:g.145675137G>A	intron	1	145675137	G/A	rs136643841
1:g.145676495T>C	intron	1	145676495	T/C	rs42427809
1:g.145676602G>A	intron	1	145676602	G/A	rs134989007
1:g.145676653T>C	intron	1	145676653	T/C	rs109837561
1:g.145677680C>T	intron	1	145677680	C/T	rs136361519
1:g.145677709A>G	intron	1	145677709	A/G	rs42427812
1:g.145677953A>G	intron	1	145677953	A/G	rs137589167
1:g.145682517G>A	intron	1	145682517	G/A	rs42427748
1:g.145682638A>G	intron	1	145682638	A/G	rs135517857
1:g.145684727G>A	intron	1	145684727	G/A	rs42427776
1:g.145686763T>C	exon35	1	145686763	T/C	rs42427803
1:g.145686889C>T	exon35	1	145686889	C/T	rs132741637
