# Supplementary material for: COL6A1 Promotes Milk Production and Fat Synthesis Through the PI3K-Akt/Insulin/AMPK/PPAR Signaling Pathways in Dairy Cattle
Source: Int J Mol Sci. 2025 Mar 3;26(5):2255. doi: 10.3390/ijms26052255 (PMC11899919; doi:10.3390/ijms26052255)
Supplement: Supplementary file 1 [file ijms-26-02255-s001.zip › Table S5.xlsx]

## Sheet: Effect analysis
Additive, dominant and allele substitution effects of SNPs in COL6A1 gene.
SNPs	Effects	Milk yield (kg)	Fat yield (kg)	Fat percentage (%)	Protein yield (kg)	Protein percentage (%)
rs135862366	additive	-105.98	0.5997	0.03875	0.5997	0.02**
	dominant	88.8756	-2.9535	-0.07*	-2.9535	-0.01523
	substitute	-160.51	2.4118	0.08*	2.4118	0.03**
rs477773706	additive	-164.57**	-8.78**	-0.03974	-3.211	0.01229
	dominant	-39.6928	-7.64**	-0.06*	-1.2288	-0.0044
	substitute	-188.47*	-13.38**	-0.08*	-3.9507	0.009643
rs382853810	additive	-173.7**	-9.08**	-0.03979	-3.5073	0.01225
	dominant	-16.2258	-6.90*	-0.06*	-0.4886	-0.00427
	substitute	-183.48	-13.24**	-0.08*	-3.802	0.00967
rs134299884	additive	-105.98	0.5997	0.03875	-0.6242	0.02**
	dominant	88.8756	-2.9535	-0.07*	1.488	-0.01523
	substitute	-160.51	2.4118	0.08*	-1.5372	0.03**
rs135913259	additive	103.68	-0.5251	-0.03734	0.5744	-0.02**
	dominant	97.0762	-3.2047	-0.07*	1.6574	-0.01611
	substitute	163.13	-2.4876	-0.08*	1.5894	-0.03**
rs134137302	additive	105.2	-0.4455	-0.03719	0.6225	-0.02**
	dominant	91.4715	-3.5193	-0.07**	1.5036	-0.01603
	substitute	161.33	-2.6046	-0.08*	1.5451	-0.03**
rs210433593	additive	-26.2421	-1.1091	0.002926	-3.61*	-0.03**
	dominant	-245.92**	-8.68**	-0.00958	-4.45*	0.03**
	substitute	116.59	3.9306	0.008491	-1.0289	-0.04**
rs133101037	additive	-105.2	0.4455	0.03719	-0.6225	0.02**
	dominant	91.4715	-3.5193	-0.07**	1.5036	-0.01603
	substitute	-161.33	2.6046	0.08*	-1.5451	0.03**
rs442384907	additive	-271.19**	-6.59*	0.03356	-5.11*	0.03**
	dominant	246.03**	1.7451	-0.08*	5.21*	-0.03*
	substitute	-434.36**	-7.7447	0.08892	-8.57*	0.05**
rs135906064	additive	-103.68	0.5251	0.03734	-0.5744	0.02**
	dominant	97.0762	-3.2047	-0.07*	1.6574	-0.01611
	substitute	-163.13	2.4876	0.08*	-1.5894	0.03**
rs136643841	additive	-101.84	0.595	0.03755	-0.5121	0.02**
	dominant	103.62	-2.9691	-0.07*	1.8744	-0.01602
	substitute	-165.42	2.4166	0.08*	-1.6621	0.03**
rs42427809	additive	-48.3864	-1.527	-0.00285	-0.277	0.01*
	dominant	15.7868	-4.67*	-0.06**	-0.175	-0.00801
	substitute	-50.404	-0.9298	0.004319	-0.2546	0.01*
rs134989007	additive	-3.692	2.0505	0.01812	1.0242	0.01115
	dominant	4.807	-7.33**	-0.08**	-1.8892	-0.02*
	substitute	-5.5601	4.9*	0.05*	1.7583	0.02*
rs109837561	additive	-3.692	2.0505	0.01812	1.0242	0.01115
	dominant	4.807	-7.33**	-0.08**	-1.8892	-0.02*
	substitute	-5.5601	4.9*	0.05*	1.7583	0.02*
rs136361519	additive	2.5947	-2.1082	-0.01827	-1.0688	-0.0112
	dominant	7.6874	-7.19**	-0.08**	-1.775	-0.02*
	substitute	5.5738	-4.89*	-0.05*	-1.7567	-0.02*
rs42427812	additive	37.3345	0.4381	-0.00457	0.06226	-0.0104
	dominant	35.4684	-4.71*	-0.06**	0.153	-0.00972
	substitute	44.265	-0.482	-0.01678	0.09216	-0.01*
rs137589167	additive	2.5947	-2.1082	-0.01827	-1.0688	-0.0112
	dominant	7.6874	-7.19**	-0.08**	-1.775	-0.02*
	substitute	5.5738	-4.89*	-0.05*	-1.7567	-0.02*
rs42427748	additive	-46.7708	-0.8193	0.003379	-0.161	0.01*
	dominant	18.5025	-6.31**	-0.07**	-0.4951	-0.01156
	substitute	-50.0967	0.3128	0.01651	-0.07217	0.02**
rs135517857	additive	46.808	0.8621	-0.00293	0.1619	-0.01*
	dominant	28.0862	-6.04**	-0.07**	-0.1478	-0.01112
	substitute	41.8535	1.9287	0.01004	0.188	-0.01*
rs42427776	additive	-45.4732	-0.8017	0.002995	-0.1086	0.01*
	dominant	30.9536	-5.91**	-0.07**	-0.03486	-0.01102
	substitute	-50.9334	0.2419	0.01593	-0.1025	0.02**
rs42427803	additive	-40.9629	-1.0005	-0.00012	-0.04261	0.01*
	dominant	8.9784	-6.02**	-0.07**	-0.6905	-0.01051
	substitute	-42.5646	0.07291	0.01192	0.08057	0.01*
rs132741637	additive	3.692	-2.0505	-0.01812	-1.0242	-0.01115
	dominant	4.807	-7.33**	-0.08**	-1.8892	-0.02*
	substitute	5.5601	-4.9*	-0.05*	-1.7583	-0.02*
Note : The number in the table represents the mean; * indicates P < 0.05; ** indicates P < 0.01.
