# Supplementary material for: COL6A1 Promotes Milk Production and Fat Synthesis Through the PI3K-Akt/Insulin/AMPK/PPAR Signaling Pathways in Dairy Cattle
Source: Int J Mol Sci. 2025 Mar 3;26(5):2255. doi: 10.3390/ijms26052255 (PMC11899919; doi:10.3390/ijms26052255)
Supplement: Supplementary file 1 [file ijms-26-02255-s001.zip › Table S6.xlsx]

## Sheet: Sheet1
Descriptive statistics for milk production traits in the Chinese Holstein cows.
Traits	Mean	Standard deviation	Minimum	Maximum	Coefficient of variation
Milk yield (kg)	10420.1	1483.71	6057.96	14505.7	0.142389
Fat yield (kg)	352.622	61.5415	184.801	537.972	0.174525
Fat percentage (%)	3.39351	0.427104	2.0586	4.7418	0.125859
Protein yield (kg)	315.406	48.5195	157.733	457.527	0.153832
Protein percentage (%)	3.02851	0.203334	2.2364	3.508	0.0671398
