# Supplementary material for: COL6A1 Promotes Milk Production and Fat Synthesis Through the PI3K-Akt/Insulin/AMPK/PPAR Signaling Pathways in Dairy Cattle
Source: Int J Mol Sci. 2025 Mar 3;26(5):2255. doi: 10.3390/ijms26052255 (PMC11899919; doi:10.3390/ijms26052255)
Supplement: Supplementary file 1 [file ijms-26-02255-s001.zip › Table S7.xlsx]

## Sheet: Primers_expression pattern
Primers for detecting expression patterns of COL6A1 gene in tissues.
Gene	Forward/Reverse	Sequence (5'-3')	Product length (bp)	Tm (℃)
COL6A1	forward	AAGCGCTTCATTGACAACCT	186	60
	reverse	ATAGGTGCCCTTTCCGAAGT
GAPDH	forward	AGATGGTGAAGGTCGGAGTG	189	60
	reverse	CGTTCTCTGCCTTGACTGTG
MARVELD1	forward	GGCCAGCTGTAAGATCATCACA	100	60
	reverse	TCTGATCACAGACAGAGCACCAT

## Sheet: qPCR Procedure
qPCR reaction system.
Contents	dosage	Total
SYBR GreenⅠMasteer Minx	10 μL	15 μL
Water, PCR-grade	7 μL
Forward primer (10μM)	1 μL
Reverse primer (10μM)	1 μL
cDNA (100ng/μM)	1 μL
qPCR amplification procedure.
Temperature	Time	cycle
95℃	10 min	1
95℃	10 sec	45
Tm (℃)	10 sec
72℃	10 sec
95-97℃	0.2℃/s	1
40℃

## Sheet: siRNA
Three siRNAs and negative control sequences.
siRNAs	Sense (5'-3')	Antisense (5'-3')
siRNA 416	CCAAGCGCUUCAUUGACAATT	UUGUCAAUGAAGCGCUUGGTT
siRNA 1763	GGAAUGGCACUGAAGGCUUTT	AAGCCUUCAGUGCCAUUCCTT
siRNA 2662	CCAGAUUACAGCUGCCCAATT	UUGGGCAGCUGUAAUCUGGTT
Negative control (NC)	UUCUCCGAACGUGUCACGUTT	ACGUGACACGUUCGGAGAATT

## Sheet: Primers_pathway genes
Primers for detecting the expression changes of 28 related genes to COL6A1 in pathways.
Gene	Forward/Reverse	Sequence (5'-3')	Product length (bp)	Tm (℃)
ITGA1	forward	AATGACTTTCAGCGGCCCAGTG	91	60
	reverse	AGACCCAATAAGCACCCATTTCCC
ITGA2	forward	CCTTCAACCTGGACACCCGATTC	83	60
	reverse	ATGGAGGGCGACCGAGTAACC
ITGA4	forward	GGTGTTCGAGCCCCTGGAGAG	100	60
	reverse	TTGCCCCATCTTCTTGAGGTTGTC
ITGA5	forward	GGAATGGCTGTGGTGTCGAGTTC	133	60
	reverse	ACCGTGACCTCCTGTGGTGTC
ITGB1	forward	AGGTATGCCTACATCTGCTCGA	149	60
	reverse	GCTTCTCTGCTGTTCCTTTGCT
ITGB3	forward	CCCGCTGTAACTTGAAGGAGAACC	80	60
	reverse	TCTGGCCTCGCTGATAGGGAAC
ITGB4	forward	CGGTCATCTCGCTGCAACTTCC	84	60
	reverse	GTTACAGGTCTTGCCGCTCCAG
PIK3R1	forward	CAGCAACCCAGCCGAGTTACG	112	60
	reverse	GTCCAGGAGATAGCGTTTGAAGGC
AKT1	forward	AGGACCTGGAGCAGCGTGAG	108	60
	reverse	GCAGGCAGCGGATGATGAAGG
AKT2	forward	GCGACGGCTCCTTCATTGGC	91	60
	reverse	TGGCATTCTGCGACAGAGAAGTTG
AKT3	forward	AACAGAACGACCAAAGCCAAACAC	147	60
	reverse	TGCCTCTGGAGTCTGTCTGCTAC
CDKN1B	forward	TCTCAGGCAAACCCAGAGGACAC	87	60
	reverse	AGGGCACTGCTCCGCTAACC
GSK3B	forward	AGGGTCCAGACAGGCCACAAG	114	60
	reverse	TGGCAACCAGTTCTCCTGAATCAC
CCND1	forward	ACCTCCTCAACGACCGAGTGC	145	60
	reverse	TCGCAGACCTCCAGCATCCAG
CCND2	forward	CCGCTGACCGCTGAGAAGTTATG	111	60
	reverse	AGCCGCCAGGTTCCATTTCAAC
CDK2	forward	CGCTCACTGGCATTCCTCTTCC	139	60
	reverse	ATGGACCCATCTGCGTTGATAAGC
CDK4	forward	TCTGGTGACAAGTGGTGGGACAG	83	60
	reverse	CAGGTGTAAGTGCCATCTGGTAGC
CDK6	forward	GAACCTGGAGTGCCCACTGAAAC	133	60
	reverse	GTCCACTGCTGGTCACCAGAATG
CCNE1	forward	CCCTGATTCCCACACCTGACAAAG	103	60
	reverse	AGTGGCGACGCTCTGGATGAC
SREBF1	forward	CTCCTTGCACAGCCAGGTTCAG	101	60
	reverse	TCTGGGAGGTCACAGCGGTTG
PRKCI	forward	AGATGAGGAAGGAGACCCGTGTAC	138	60
	reverse	CAGGGCATTCCAGGACGTTCTG
SCD	forward	TCCTGTTGTTGTGCTTCATCC	101	60
	reverse	GGCATAACGGAATAAGGTGGC
APOA1	forward	CGGCGGCTTCTCTTGTATAGC	83	60
	reverse	TTCAAGCGTGAGCTGAAACG
CD36	forward	TGGTGATGAGAAGGCGGAAA	96	60
	reverse	ACCACACCAACACTGAGCAA
ACBP	forward	AGGCTGATTTTGACAAGGCG	141	60
	reverse	GATCTAACAGTGCTGGACACTCAATATC
FABP3	forward	ACCACACCAACACTGAGCAA	102	60
	reverse	AAGCCTACCACAATCATCGAAG
FABP4	forward	TCCAGTGTGATGCGGTGTGTA	109	60
	reverse	TGGATAGTGCAGCCAGTGTGA
FADS1	forward	GGTGGACTTGGCCTGGATG	101	60
	reverse	TGACCATGAAGACAAGCCCC

## Sheet: Primers_SNP identification
Primers for SNP identification in COL6A1 gene.
IDX	Coverage Region	Farward/Reverse	Sequence (5'-3')	Product length (bp)	Tm (℃)
1F	5' flanking region	farward	CGCCAAGGAGCAAAGACC	643	57.6
1R		reverse	CCAGGGAAGCCCAAACAT
2F	5' flanking region	farward	TCTCACGGATGCTGGATG	689	57.6
2R		reverse	TCTTTGTGCCTCAGGGTCT
3F	5' flanking region	farward	GGGGTGTTGATGCTGC	742	54.5
3R		reverse	CGAGTTGCCACTTCCTTC
4F	5' flanking region & exon1	farward	GGCCAAGACTGGAAACGC	707	59.1
4R		reverse	AAGGAAGGAATCAGAAGGAGCT
5F	exon2	farward	AGCTCCTTCTGATTCCTTCCTTG	806	59.4
5R		reverse	GGGCTGTGACCGTCTACTTGG
6F	exon2	farward	CTGCCTCCATCATCAGCTCCTT	621	59.7
6R		reverse	CGGCTCCATCTCAACTCAGTCTTT
7F	exon3	farward	CGGCTCCACTGCTGTCTATG	652	60.8
7R		reverse	GGGACCTCAGGCACCAAA
8F	exon4	farward	TAGGTACGGGGAGACACTGG	851	60
8R		reverse	CTCGCTGCAGGATTTACCTC
9F	exon5 & 6	farward	TGGTCCAACTCTTATCCCTTTC	682	59.2
9R		reverse	TGGTCTGGCTGATGACTTCC
10F	exon7 & 8 & 9 & 10	farward	GCACGGCACCAAGAACA	629	56.6
10R		reverse	AGACCACCACGGCTGAA
11F	exon11 & 12 & 13	farward	GAGTGACCTGCGGCTTTG	606	57.5
11R		reverse	GGCTCATCCACCATTTCC
12F	exon14 & 15 & 16	farward	GGCGAGAAGGGAAAGCG	664	57.9
12R		reverse	CGAAGGCACCTGGGTCA
13F	exon17 & 18 & 19	farward	CTGGGAAGAGGGTTTGGTG	459	58.4
13R		reverse	CCGTCTGGTCCTGCATTT
14F	exon20	farward	ACCGCCTCTGCTCCCT	330	58.3
14R		reverse	CGAATCTGTTGCTGACCTTT
15F	exon21	farward	GCATCGCCTTGCTTGTTC	863	59.5
15R		reverse	TCTCCGGTATGGTGCCTGT
16F	exon22	farward	AGGTGGTTCCTTGAGTTCC	928	54.8
16R		reverse	TTTCATGCAGCACATAGATTAC
17F	exon23 & 24 & 25	farward	GTGATACAGGGCAAAGGGTA	275	57.1
17R		reverse	GGTGGGAAAGTCACATCAGTC
18F	exon26 & 27	farward	AGTACGCACCATCTGCTCTGT	614	58.7
18R		reverse	GGACCTCGGTAGCCCTTT
19F	exon30 & 29 & 28	farward	GGGCTCCGAGGCTTACT	518	57.6
19R		reverse	GCTCCTGCATCTGGTTGTG
20F	exon31 & 32 & 33	farward	TGAGCAGGGAGAAGCACCAG	766	60.1
20R		reverse	CAGGAAGCCATCGTCCAGAA
21F	exon34 & 35	farward	GTCATGCTGTGGGGTTTTCT	715	60
21R		reverse	GCCGAAGACCACGTCATACT
22F	3' flanking region	farward	GTTCCTGACCAACCCGACTA	857	60
22R		reverse	TAGAAGAGGGGTGTGGATGG

## Sheet: PCR Procedure
PCR reaction system.
Contents	dosage	Total
Forward primer (10 pmol/μL)	1.25 μL	25 μL
Reverse primer (10 pmol/μL)	1.25 μL
2×Taq Master Mix	12.5 μL
DNA (50-100 ng/μL)	2 μL
ddH2O	8 μL
PCR amplification procedure.
Temperature	Time	cycle
95℃	10 min	1
95℃	30 sec	36 cycle
Tm（℃）	30 sec
72℃	30 sec
72℃	7 min	1
4℃
