# Supplementary material for: COL6A1 Promotes Milk Production and Fat Synthesis Through the PI3K-Akt/Insulin/AMPK/PPAR Signaling Pathways in Dairy Cattle
Source: Int J Mol Sci. 2025 Mar 3;26(5):2255. doi: 10.3390/ijms26052255 (PMC11899919; doi:10.3390/ijms26052255)
Supplement: Supplementary file 1 [file ijms-26-02255-s001.zip › Table S1.xlsx]

## Sheet: QTL SNP
Information of the QTLs/SNPs associated with milk production traits in dairy cattle near to COL6A1 gene.
Data Type	Related Trait	Abbreviation of trait	QTL: ID	Chromosome:cM	Chromosome:bp	Breed	SNPs	Distance to COL6A1 (kb)
QTL	Milk fat yield	FY	QTL:1513	Chr.1: 137.8 cM [127.4-148.2 cM]	Chr.1:130641947-151971245 bp			within
Association	Milk fat percentage	FP	QTL:38932	Chr.1: 141.21 cM [141.21-141.21 cM]	Chr.1:145685730 bp	Holstein	rs110959995	within
Association	Milk protein percentage	PP	QTL:38935	Chr.1: 141.21 cM [141.21-141.21 cM]	Chr.1:145685730 bp	Holstein	rs110959995	within
QTL	Milk fat yield	FY	QTL:11321	Chr.1: 90.89 cM [132.4-142.2 cM]	Chr.1:135769182-145818563 bp	Holstein		within
Association	Milk fat percentage	FP	QTL:38945	Chr.1: 141.25 cM [141.25-141.25 cM]	Chr.1:145732309 bp	Holstein	rs110020706	44.333
Association	Milk protein percentage	PP	QTL:38948	Chr.1: 141.25 cM [141.25-141.25 cM]	Chr.1:145732309 bp	Holstein	rs110020706	44.333
Association	Milk protein percentage	PP	QTL:35177	Chr.1: 141.66 cM [141.66-141.66 cM]	Chr.1:146159489 bp	Holstein	rs43251562	471.513
Association	Milk protein yield	PY	QTL:14913	Chr.1: 30.73 cM [30.73-30.73 cM]	Chr.1:146185449 bp	Holstein	rs109680710	497.473
